# Supplementary material for: Methyl 2-(5-methyl-3-methyl­sulfinyl-1-benzofuran-2-yl)acetate
Source: Acta Crystallogr Sect E Struct Rep Online. 2008 Aug 6;64(Pt 9):o1711. doi: 10.1107/S1600536808024689 (PMC2960547; doi:10.1107/S1600536808024689)
Supplement: Supplementary file 1 [file e-64-o1711-sup1.cif]

##############################################################################
###                                                                        ###
###        Electronic paper (Acta Crystallographica Section E)             ###
###                                                                        ###
##############################################################################
#                                                                            #
# This CIF contains the data in a paper accepted for publication in Acta     #
# Crystallographica Section E. It conforms to the requirements of Notes      #
# for Authors for Section E, and has been peer reviewed under the auspices   #
# of the IUCr Commission on Journals.                                        #
#                                                                            #
# Full details of the Crystallographic Information File format               #
# are given in the paper "The Crystallographic Information File (CIF):       #
# a New Standard Archive File for Crystallography" by S. R. Hall, F. H.      #
# Allen and I. D. Brown [Acta Cryst. (1991), A47, 655-685].                  #
#                                                                            #
# The current version of the core CIF dictionary is obtainable from          #
# ftp://ftp.iucr.org/pub/cif_core.dic. The current version number is 2.4.    #
#                                                                            #
# Software is freely available for graphical display of the structure(s) in  #
# this CIF.  For information consult the CIF home page http://www.iucr.org/  #
# cif/home.html                                                              #
#                                                                            #
# This file may be used for bona fide research purposes within the           #
# scientific community so long as proper attribution is given to the journal # 
# article from which it was obtained.                                        #
#                                                                            #
##############################################################################
                                             
data_global
_audit_creation_method     'form.cif (version 2.0)'
_journal_data_validation_number     ?
_journal_date_recd_electronic     2008-07-27
_journal_date_accepted     2008-08-01
_journal_name_full     'Acta Crystallographica, Section E'
_journal_year     2008
_journal_volume     64
_journal_issue      9
_journal_page_first     o1711
_journal_page_last     o1711
_journal_paper_category     QO
_journal_coeditor_code     BH2186
_publ_contact_author_name     'Prof. Uk Lee'
_publ_contact_author_address
;
Department of Chemistry,
Pukyong National University,
599-1 Daeyeon 3-dong, Nam-gu,
Busan 608-737, Republic of Korea
;
_publ_contact_author_email     uklee@pknu.ac.kr
_publ_contact_author_fax     '+82-51-629-5583'
_publ_contact_author_phone     '+82-51-629-5596'
_publ_section_title
;
Methyl 2-(5-methyl-3-methylsulfinyl-1-benzofuran-2-yl)acetate
;
loop_
    _publ_author_name
    _publ_author_address
    "Choi, Hong Dae"
;
Department of Chemistry
Dongeui University
San 24 Kaya-dong, Busanjin-gu
Busan 614-714
Republic of Korea
;
    "Seo, Pil Ja"
;
Department of Chemistry
Dongeui University
San 24 Kaya-dong, Busanjin-gu
Busan 614-714
Republic of Korea
;
    "Son, Byeng Wha"
;
Department of Chemistry
Pukyong National University
599-1 Daeyeon 3-dong, Nam-gu
Busan 608-737
Republic of Korea
;
    "Lee, Uk"
;
Department of Chemistry
Pukyong National University
599-1 Daeyeon 3-dong, Nam-gu
Busan 608-737
Republic of Korea
;
data_I
_chemical_name_systematic
;
Methyl 2-(5-methyl-3-methylsulfinyl-1-benzofuran-2-yl)acetate
;
_chemical_name_common     ?
_chemical_formula_moiety     'C13 H14 O4 S'
_chemical_formula_sum     'C13 H14 O4 S'
_chemical_formula_iupac     'C13 H14 O4 S'
_chemical_formula_weight     266.30
_chemical_melting_point     ?
_chemical_melting_point_gt     380
_chemical_melting_point_lt     381
_symmetry_cell_setting     triclinic
_symmetry_space_group_name_H-M     'P -1'
_symmetry_space_group_name_Hall     '-P 1'
loop_
    _symmetry_equiv_pos_as_xyz
    'x, y, z'
    '-x, -y, -z'
_cell_length_a     7.9331(6)
_cell_length_b     8.1097(6)
_cell_length_c     10.7017(8)
_cell_angle_alpha     71.6010(10)
_cell_angle_beta     81.1070(10)
_cell_angle_gamma     84.3030(10)
_cell_volume     644.51(8)
_cell_formula_units_Z     2
_cell_measurement_reflns_used     1817
_cell_measurement_theta_min     2.60
_cell_measurement_theta_max     27.32
_cell_measurement_temperature     298(2)
_exptl_crystal_description     block
_exptl_crystal_colour     colorless
_exptl_crystal_size_max     0.40
_exptl_crystal_size_mid     0.20
_exptl_crystal_size_min     0.20
_exptl_crystal_density_diffrn     1.372
_exptl_crystal_density_meas     ?
_exptl_crystal_density_method     'not measured'
_exptl_crystal_F_000     280
_exptl_absorpt_coefficient_mu     0.255
_exptl_absorpt_correction_type     none
_exptl_absorpt_process_details     ?
_exptl_absorpt_correction_T_min     ?
_exptl_absorpt_correction_T_max     ?
_exptl_special_details     ?
_diffrn_ambient_temperature     298(2)
_diffrn_radiation_type     MoK\a
_diffrn_radiation_wavelength     0.71073
_diffrn_radiation_source     'fine-focus sealed tube'
_diffrn_radiation_monochromator     graphite
_diffrn_measurement_device_type     'Bruker SMART CCD'
_diffrn_measurement_method     '\f and \w'
_diffrn_detector_area_resol_mean     10.0
_diffrn_reflns_number     3414
_diffrn_reflns_av_R_equivalents     0.0519
_diffrn_reflns_av_sigmaI/netI     0.0511
_diffrn_reflns_theta_min     2.02
_diffrn_reflns_theta_max     25.00
_diffrn_reflns_theta_full     25.00
_diffrn_measured_fraction_theta_max     0.987
_diffrn_measured_fraction_theta_full     0.987
_diffrn_reflns_limit_h_min     -9
_diffrn_reflns_limit_h_max     9
_diffrn_reflns_limit_k_min     -9
_diffrn_reflns_limit_k_max     9
_diffrn_reflns_limit_l_min     -9
_diffrn_reflns_limit_l_max     12
_diffrn_standards_number     0
_diffrn_standards_interval_count     .
_diffrn_standards_interval_time     .
_diffrn_standards_decay_%     .
_refine_special_details     ?
_reflns_number_total     2237
_reflns_number_gt     1788
_reflns_threshold_expression     I>2\s(I)
_refine_ls_structure_factor_coef     Fsqd
_refine_ls_matrix_type     full
_refine_ls_R_factor_all     0.0580
_refine_ls_R_factor_gt     0.0452
_refine_ls_wR_factor_gt     0.1129
_refine_ls_wR_factor_ref     0.1233
_refine_ls_goodness_of_fit_ref     1.035
_refine_ls_restrained_S_all     1.035
_refine_ls_number_reflns     2237
_refine_ls_number_parameters     166
_refine_ls_number_restraints     0
_refine_ls_hydrogen_treatment     constr
_refine_ls_weighting_scheme     calc
_refine_ls_weighting_details
         'calc w=1/[\s^2^(Fo^2^)+(0.0647P)^2^+0.1924P] where P=(Fo^2^+2Fc^2^)/3'
_atom_sites_solution_hydrogens     geom
_atom_sites_solution_primary     direct
_atom_sites_solution_secondary     difmap
_refine_ls_shift/su_max     0.000
_refine_ls_shift/su_mean     0.000
_refine_diff_density_max     0.344
_refine_diff_density_min     -0.355
_refine_ls_extinction_method     none
_refine_ls_extinction_coef     ?
loop_
    _atom_type_symbol
    _atom_type_description
    _atom_type_scat_dispersion_real
    _atom_type_scat_dispersion_imag
    _atom_type_scat_source
    'C' 'C' 0.0033 0.0016
                         'International Tables Vol C Tables 4.2.6.8 and 6.1.1.4'
    'H' 'H' 0.0000 0.0000
                         'International Tables Vol C Tables 4.2.6.8 and 6.1.1.4'
    'O' 'O' 0.0106 0.0060
                         'International Tables Vol C Tables 4.2.6.8 and 6.1.1.4'
    'S' 'S' 0.1246 0.1234
                         'International Tables Vol C Tables 4.2.6.8 and 6.1.1.4'
_computing_data_collection     'SMART (Bruker, 2001)'
_computing_cell_refinement     'SAINT (Bruker, 2001)'
_computing_data_reduction     'SAINT (Bruker, 2001)'
_computing_structure_solution     'SHELXS97 (Sheldrick, 2008)'
_computing_structure_refinement     'SHELXL97 (Sheldrick, 2008)'
_computing_molecular_graphics
                      'ORTEP-3 (Farrugia, 1997) and DIAMOND (Brandenburg, 1998)'
_computing_publication_material     'SHELXL97 (Sheldrick, 2008)'
loop_
    _atom_site_type_symbol
    _atom_site_label
    _atom_site_fract_x
    _atom_site_fract_y
    _atom_site_fract_z
    _atom_site_U_iso_or_equiv
    _atom_site_adp_type
    _atom_site_calc_flag
    _atom_site_refinement_flags
    _atom_site_occupancy
    _atom_site_disorder_assembly
    _atom_site_disorder_group
    S S 0.22227(8) 0.36975(8) 0.45695(6) 0.0430(2) Uani d . 1 . .
    O O1 0.16435(19) 0.5432(2) 0.07927(16) 0.0392(4) Uani d . 1 . .
    O O2 -0.1560(3) 0.0853(3) 0.3071(3) 0.0850(8) Uani d . 1 . .
    O O3 0.1251(2) 0.0969(2) 0.2923(2) 0.0565(5) Uani d . 1 . .
    O O4 0.2489(3) 0.5059(3) 0.51807(19) 0.0597(5) Uani d . 1 . .
    C C1 0.2418(3) 0.4676(3) 0.2838(2) 0.0348(5) Uani d . 1 . .
    C C2 0.3713(3) 0.5757(3) 0.1944(2) 0.0342(5) Uani d . 1 . .
    C C3 0.5246(3) 0.6396(3) 0.2059(3) 0.0410(6) Uani d . 1 . .
    H H3 0.5647 0.6111 0.2877 0.049 Uiso calc R 1 . .
    C C4 0.6143(3) 0.7457(3) 0.0930(3) 0.0445(6) Uani d . 1 . .
    C C5 0.5523(3) 0.7870(3) -0.0291(3) 0.0486(7) Uani d . 1 . .
    H H5 0.6147 0.8592 -0.1038 0.058 Uiso calc R 1 . .
    C C6 0.4028(3) 0.7256(3) -0.0442(3) 0.0460(6) Uani d . 1 . .
    H H6 0.3628 0.7534 -0.1260 0.055 Uiso calc R 1 . .
    C C7 0.3168(3) 0.6199(3) 0.0709(2) 0.0366(5) Uani d . 1 . .
    C C8 0.1227(3) 0.4533(3) 0.2103(2) 0.0352(5) Uani d . 1 . .
    C C9 -0.0416(3) 0.3635(3) 0.2452(3) 0.0404(6) Uani d . 1 . .
    H H9A -0.1049 0.4071 0.1697 0.048 Uiso calc R 1 . .
    H H9B -0.1081 0.3975 0.3181 0.048 Uiso calc R 1 . .
    C C10 -0.0307(3) 0.1679(3) 0.2841(3) 0.0447(6) Uani d . 1 . .
    C C11 0.1449(4) -0.0918(4) 0.3298(4) 0.0801(11) Uani d . 1 . .
    H H11A 0.0761 -0.1409 0.4132 0.120 Uiso calc R 1 . .
    H H11B 0.2627 -0.1280 0.3382 0.120 Uiso calc R 1 . .
    H H11C 0.1090 -0.1312 0.2629 0.120 Uiso calc R 1 . .
    C C12 0.7804(3) 0.8174(4) 0.1000(3) 0.0616(8) Uani d . 1 . .
    H H12A 0.8119 0.7677 0.1878 0.092 Uiso calc R 1 . .
    H H12B 0.7661 0.9416 0.0797 0.092 Uiso calc R 1 . .
    H H12C 0.8685 0.7884 0.0369 0.092 Uiso calc R 1 . .
    C C13 0.4142(4) 0.2333(4) 0.4661(3) 0.0573(7) Uani d . 1 . .
    H H13A 0.5112 0.3042 0.4396 0.086 Uiso calc R 1 . .
    H H13B 0.4176 0.1635 0.4080 0.086 Uiso calc R 1 . .
    H H13C 0.4167 0.1588 0.5556 0.086 Uiso calc R 1 . .
loop_
    _atom_site_aniso_label
    _atom_site_aniso_U_11
    _atom_site_aniso_U_22
    _atom_site_aniso_U_33
    _atom_site_aniso_U_12
    _atom_site_aniso_U_13
    _atom_site_aniso_U_23
    S 0.0403(4) 0.0487(4) 0.0362(4) -0.0034(3) -0.0055(3) -0.0072(3)
    O1 0.0378(9) 0.0428(9) 0.0376(9) -0.0039(7) -0.0099(7) -0.0104(7)
    O2 0.0557(13) 0.0589(13) 0.135(2) -0.0209(11) -0.0173(13) -0.0150(14)
    O3 0.0415(10) 0.0357(9) 0.0832(14) -0.0039(8) 0.0035(9) -0.0100(9)
    O4 0.0708(13) 0.0711(13) 0.0456(11) 0.0066(10) -0.0141(10) -0.0297(10)
    C1 0.0363(12) 0.0338(12) 0.0349(12) -0.0017(9) -0.0056(10) -0.0110(10)
    C2 0.0354(12) 0.0307(11) 0.0377(13) 0.0006(9) -0.0047(10) -0.0128(10)
    C3 0.0376(13) 0.0413(13) 0.0482(15) -0.0020(10) -0.0082(11) -0.0182(12)
    C4 0.0369(13) 0.0363(13) 0.0611(17) -0.0010(10) -0.0039(12) -0.0175(12)
    C5 0.0433(14) 0.0415(14) 0.0517(16) -0.0044(11) 0.0054(12) -0.0060(12)
    C6 0.0492(15) 0.0442(14) 0.0397(14) -0.0006(12) -0.0058(12) -0.0065(11)
    C7 0.0337(12) 0.0341(12) 0.0435(14) 0.0006(9) -0.0065(10) -0.0139(10)
    C8 0.0354(12) 0.0317(11) 0.0381(13) -0.0004(9) -0.0038(10) -0.0110(10)
    C9 0.0317(12) 0.0448(14) 0.0466(15) -0.0027(10) -0.0082(11) -0.0152(11)
    C10 0.0423(14) 0.0478(15) 0.0453(15) -0.0094(11) -0.0040(11) -0.0148(12)
    C11 0.070(2) 0.0385(16) 0.115(3) -0.0043(15) 0.006(2) -0.0086(17)
    C12 0.0427(15) 0.0532(16) 0.088(2) -0.0115(12) -0.0069(15) -0.0182(16)
    C13 0.0571(17) 0.0524(16) 0.0596(18) 0.0078(13) -0.0169(14) -0.0116(14)
_geom_special_details     ?
loop_
    _geom_bond_atom_site_label_1
    _geom_bond_atom_site_label_2
    _geom_bond_site_symmetry_2
    _geom_bond_distance
    _geom_bond_publ_flag
    S O4 . 1.495(2) ?
    S C1 . 1.759(2) ?
    S C13 . 1.788(3) ?
    O1 C8 . 1.366(3) ?
    O1 C7 . 1.392(3) ?
    O2 C10 . 1.204(3) ?
    O3 C10 . 1.315(3) ?
    O3 C11 . 1.453(3) ?
    C1 C8 . 1.354(3) ?
    C1 C2 . 1.444(3) ?
    C2 C7 . 1.382(3) ?
    C2 C3 . 1.405(3) ?
    C3 C4 . 1.381(4) ?
    C3 H3 . 0.9300 ?
    C4 C5 . 1.397(4) ?
    C4 C12 . 1.513(3) ?
    C5 C6 . 1.382(4) ?
    C5 H5 . 0.9300 ?
    C6 C7 . 1.381(3) ?
    C6 H6 . 0.9300 ?
    C8 C9 . 1.495(3) ?
    C9 C10 . 1.505(3) ?
    C9 H9A . 0.9700 ?
    C9 H9B . 0.9700 ?
    C11 H11A . 0.9600 ?
    C11 H11B . 0.9600 ?
    C11 H11C . 0.9600 ?
    C12 H12A . 0.9600 ?
    C12 H12B . 0.9600 ?
    C12 H12C . 0.9600 ?
    C13 H13A . 0.9600 ?
    C13 H13B . 0.9600 ?
    C13 H13C . 0.9600 ?
loop_
    _geom_angle_atom_site_label_1
    _geom_angle_atom_site_label_2
    _geom_angle_atom_site_label_3
    _geom_angle_site_symmetry_1
    _geom_angle_site_symmetry_3
    _geom_angle
    _geom_angle_publ_flag
    O4 S C1 . . 107.63(11) ?
    O4 S C13 . . 105.85(13) ?
    C1 S C13 . . 98.82(13) ?
    C8 O1 C7 . . 106.00(17) ?
    C10 O3 C11 . . 117.3(2) ?
    C8 C1 C2 . . 107.3(2) ?
    C8 C1 S . . 122.09(18) ?
    C2 C1 S . . 130.59(18) ?
    C7 C2 C3 . . 119.0(2) ?
    C7 C2 C1 . . 104.91(19) ?
    C3 C2 C1 . . 136.1(2) ?
    C4 C3 C2 . . 118.5(2) ?
    C4 C3 H3 . . 120.8 ?
    C2 C3 H3 . . 120.8 ?
    C3 C4 C5 . . 120.0(2) ?
    C3 C4 C12 . . 120.5(3) ?
    C5 C4 C12 . . 119.4(2) ?
    C6 C5 C4 . . 123.0(2) ?
    C6 C5 H5 . . 118.5 ?
    C4 C5 H5 . . 118.5 ?
    C7 C6 C5 . . 115.3(2) ?
    C7 C6 H6 . . 122.4 ?
    C5 C6 H6 . . 122.4 ?
    C6 C7 C2 . . 124.2(2) ?
    C6 C7 O1 . . 125.2(2) ?
    C2 C7 O1 . . 110.58(19) ?
    C1 C8 O1 . . 111.21(19) ?
    C1 C8 C9 . . 132.8(2) ?
    O1 C8 C9 . . 116.0(2) ?
    C8 C9 C10 . . 117.4(2) ?
    C8 C9 H9A . . 108.0 ?
    C10 C9 H9A . . 108.0 ?
    C8 C9 H9B . . 108.0 ?
    C10 C9 H9B . . 108.0 ?
    H9A C9 H9B . . 107.2 ?
    O2 C10 O3 . . 123.6(2) ?
    O2 C10 C9 . . 121.9(2) ?
    O3 C10 C9 . . 114.4(2) ?
    O3 C11 H11A . . 109.5 ?
    O3 C11 H11B . . 109.5 ?
    H11A C11 H11B . . 109.5 ?
    O3 C11 H11C . . 109.5 ?
    H11A C11 H11C . . 109.5 ?
    H11B C11 H11C . . 109.5 ?
    C4 C12 H12A . . 109.5 ?
    C4 C12 H12B . . 109.5 ?
    H12A C12 H12B . . 109.5 ?
    C4 C12 H12C . . 109.5 ?
    H12A C12 H12C . . 109.5 ?
    H12B C12 H12C . . 109.5 ?
    S C13 H13A . . 109.5 ?
    S C13 H13B . . 109.5 ?
    H13A C13 H13B . . 109.5 ?
    S C13 H13C . . 109.5 ?
    H13A C13 H13C . . 109.5 ?
    H13B C13 H13C . . 109.5 ?
loop_
    _geom_torsion_atom_site_label_1
    _geom_torsion_atom_site_label_2
    _geom_torsion_atom_site_label_3
    _geom_torsion_atom_site_label_4
    _geom_torsion_site_symmetry_1
    _geom_torsion_site_symmetry_2
    _geom_torsion_site_symmetry_3
    _geom_torsion_site_symmetry_4
    _geom_torsion
    _geom_torsion_publ_flag
    O4 S C1 C8 . . . . -129.6(2) ?
    C13 S C1 C8 . . . . 120.6(2) ?
    O4 S C1 C2 . . . . 48.5(2) ?
    C13 S C1 C2 . . . . -61.4(2) ?
    C8 C1 C2 C7 . . . . 0.5(2) ?
    S C1 C2 C7 . . . . -177.78(18) ?
    C8 C1 C2 C3 . . . . 180.0(3) ?
    S C1 C2 C3 . . . . 1.7(4) ?
    C7 C2 C3 C4 . . . . 0.5(3) ?
    C1 C2 C3 C4 . . . . -178.9(2) ?
    C2 C3 C4 C5 . . . . -0.1(4) ?
    C2 C3 C4 C12 . . . . -179.8(2) ?
    C3 C4 C5 C6 . . . . -0.3(4) ?
    C12 C4 C5 C6 . . . . 179.4(2) ?
    C4 C5 C6 C7 . . . . 0.3(4) ?
    C5 C6 C7 C2 . . . . 0.2(4) ?
    C5 C6 C7 O1 . . . . -179.8(2) ?
    C3 C2 C7 C6 . . . . -0.6(3) ?
    C1 C2 C7 C6 . . . . 179.0(2) ?
    C3 C2 C7 O1 . . . . 179.36(19) ?
    C1 C2 C7 O1 . . . . -1.1(2) ?
    C8 O1 C7 C6 . . . . -178.8(2) ?
    C8 O1 C7 C2 . . . . 1.2(2) ?
    C2 C1 C8 O1 . . . . 0.3(3) ?
    S C1 C8 O1 . . . . 178.70(15) ?
    C2 C1 C8 C9 . . . . -178.3(2) ?
    S C1 C8 C9 . . . . 0.1(4) ?
    C7 O1 C8 C1 . . . . -0.9(2) ?
    C7 O1 C8 C9 . . . . 177.97(19) ?
    C1 C8 C9 C10 . . . . -72.1(3) ?
    O1 C8 C9 C10 . . . . 109.3(2) ?
    C11 O3 C10 O2 . . . . 0.7(4) ?
    C11 O3 C10 C9 . . . . 179.8(3) ?
    C8 C9 C10 O2 . . . . -176.1(3) ?
    C8 C9 C10 O3 . . . . 4.8(3) ?
