# Supplementary material for: Methyl 2-(5-methyl-3-methyl­sulfinyl-1-benzofuran-2-yl)acetate
Source: Acta Crystallogr Sect E Struct Rep Online. 2008 Aug 6;64(Pt 9):o1711. doi: 10.1107/S1600536808024689 (PMC2960547; doi:10.1107/S1600536808024689)
Supplement: Supplementary file 2 [file e-64-o1711-Isup2.hkl]

# 
# h,k,l, Fc-squared, Fo-squared, sigma(Fo-squared) and status flag 
# 
data_I
_shelx_title ' 08T IN P-1' 
_shelx_refln_list_code          4 
_shelx_F_calc_maximum      100.34 
_exptl_crystal_F_000       280.00 
_reflns_d_resolution_high  0.8409 
 
loop_ 
 _symmetry_equiv_pos_as_xyz 
 'x, y, z' 
 '-x, -y, -z' 
 
_cell_length_a     7.9331 
_cell_length_b     8.1097 
_cell_length_c    10.7017 
_cell_angle_alpha  71.601 
_cell_angle_beta   81.107 
_cell_angle_gamma  84.303 
 
_shelx_F_squared_multiplier     1.000 
 
loop_ 
 _refln_index_h 
 _refln_index_k 
 _refln_index_l 
 _refln_F_squared_calc 
 _refln_F_squared_meas 
 _refln_F_squared_sigma 
 _refln_observed_status 
   1   0   0       87.66       98.48      4.67 o 
   2   0   0      984.70     1062.46     26.17 o 
   3   0   0     1375.71     1404.10     17.33 o 
   4   0   0       34.22       46.19      1.16 o 
   5   0   0      345.65      337.03      5.68 o 
   6   0   0       25.43       25.77      1.38 o 
   7   0   0        3.83        4.66      1.85 o 
   8   0   0       42.71       43.26      3.90 o 
   9   0   0       13.00       16.94      3.27 o 
  -9   1   0        2.78        4.13      2.74 o 
  -8   1   0      146.81      151.39      6.47 o 
  -7   1   0        0.70        2.01      1.85 o 
  -6   1   0       35.89       29.09      1.70 o 
  -5   1   0       37.74       34.21      1.51 o 
  -4   1   0     1893.73     1961.80     10.99 o 
  -3   1   0      141.36      141.02      2.00 o 
  -2   1   0      405.93      437.80      8.45 o 
  -1   1   0     1427.24     1270.03    134.86 o 
   0   1   0     2846.71     2355.62    181.17 o 
   1   1   0       64.13       62.30      2.13 o 
   2   1   0     1554.69     1608.38     55.80 o 
   3   1   0       33.15       27.91      1.23 o 
   4   1   0       37.65       46.41      1.69 o 
   5   1   0      365.17      362.02      5.61 o 
   6   1   0       23.06       23.28      1.73 o 
   7   1   0      300.98      286.15      4.19 o 
   8   1   0       72.20       63.71      4.43 o 
   9   1   0        3.33        4.19      2.08 o 
  -8   2   0       92.95       95.38      5.28 o 
  -7   2   0       13.78       13.24      2.64 o 
  -6   2   0        0.91        0.66      1.04 o 
  -5   2   0      378.26      379.78      5.01 o 
  -4   2   0      153.26      146.18      2.06 o 
  -3   2   0       10.15        8.90      0.69 o 
  -2   2   0     3035.74     2930.14    211.49 o 
  -1   2   0     1011.85     1004.97     40.42 o 
   0   2   0       34.47       51.94      4.29 o 
   1   2   0     2150.05     2185.33     12.25 o 
   2   2   0      179.27      203.09      1.79 o 
   3   2   0     1477.77     1592.01      9.81 o 
   4   2   0      292.40      299.78      4.95 o 
   5   2   0        2.06        0.49      0.88 o 
   6   2   0      110.29      101.39      3.07 o 
   7   2   0        1.28        0.74      1.21 o 
   8   2   0        1.01        2.12      1.08 o 
   9   2   0        4.50        6.01      2.48 o 
  -8   3   0       80.85       81.05      4.99 o 
  -7   3   0      172.34      169.74      4.24 o 
  -6   3   0        0.02        0.80      1.09 o 
  -5   3   0       95.00       93.92      2.81 o 
  -4   3   0       36.90       32.47      3.10 o 
  -3   3   0       72.06       77.67      3.13 o 
  -2   3   0      199.69      241.96      2.67 o 
  -1   3   0      513.14      500.08     26.39 o 
   0   3   0      342.18      386.73      5.83 o 
   1   3   0        0.85        0.15      0.51 o 
   2   3   0        2.03        0.76      0.42 o 
   3   3   0      407.43      474.58     12.88 o 
   4   3   0       18.98       18.03      1.37 o 
   5   3   0      138.51      158.73      4.34 o 
   6   3   0        0.89        0.07      1.75 o 
   7   3   0        0.70        0.43      1.17 o 
   8   3   0       26.79       28.30      2.32 o 
  -8   4   0        2.35        2.74      2.58 o 
  -7   4   0       63.41       74.76      3.22 o 
  -6   4   0        7.68        6.32      1.45 o 
  -5   4   0        0.88        1.53      1.19 o 
  -4   4   0        1.54        1.76      1.03 o 
  -3   4   0       29.54       30.61      1.46 o 
  -2   4   0       10.77       14.60      0.91 o 
  -1   4   0      484.09      521.06     22.75 o 
   0   4   0      317.22      376.26      6.60 o 
   1   4   0      187.58      211.75      3.20 o 
   2   4   0       28.67       32.53      2.51 o 
   3   4   0       51.12       47.49      1.31 o 
   4   4   0      203.39      206.21      3.88 o 
   5   4   0       36.55       35.33      2.02 o 
   6   4   0       80.90       65.19      2.79 o 
   7   4   0       12.76       13.07      1.80 o 
   8   4   0        0.04        0.35      1.38 o 
  -7   5   0       32.35       29.06      3.50 o 
  -6   5   0       12.38       20.39      2.15 o 
  -5   5   0       32.55       37.77      3.24 o 
  -4   5   0      378.12      390.10      5.70 o 
  -3   5   0      294.88      287.33      4.56 o 
  -2   5   0        0.84        0.00      0.65 o 
  -1   5   0      325.92      318.93     15.38 o 
   0   5   0        1.43       -0.27      0.56 o 
   1   5   0        0.61        4.13      0.91 o 
   2   5   0       67.15       64.30      4.01 o 
   3   5   0        2.04        1.35      1.35 o 
   4   5   0        5.43        3.73      1.42 o 
   5   5   0        9.18       10.90      2.66 o 
   6   5   0        1.22        1.02      1.26 o 
   7   5   0       48.48       49.07      2.72 o 
   8   5   0       62.93       63.61      3.32 o 
  -6   6   0       10.02       10.24      2.87 o 
  -5   6   0       12.84       17.47      3.01 o 
  -4   6   0        5.19        4.29      1.95 o 
  -3   6   0        2.80        1.82      1.82 o 
  -2   6   0       13.16       14.33      2.51 o 
  -1   6   0      136.87      134.85      3.20 o 
   0   6   0       60.37       68.34      2.44 o 
   1   6   0       38.95       43.37      2.02 o 
   2   6   0        0.09       -0.46      0.86 o 
   3   6   0       59.29       60.87      3.70 o 
   4   6   0     1116.07     1051.27     14.93 o 
   5   6   0       16.05       21.83      2.87 o 
   6   6   0       47.42       37.58      3.73 o 
   7   6   0       27.64       27.05      3.73 o 
  -5   7   0        0.29       -0.96      2.21 o 
  -4   7   0       17.72       20.67      3.37 o 
  -3   7   0       21.10       24.64      3.01 o 
  -2   7   0       14.73       13.57      2.84 o 
  -1   7   0        3.77        3.43      1.98 o 
   0   7   0      155.72      147.02      6.85 o 
   1   7   0        1.92       -0.10      1.11 o 
   2   7   0       29.11       29.99      2.94 o 
   3   7   0       91.28       86.46      4.69 o 
   4   7   0       97.89       83.26      4.85 o 
   5   7   0        0.42       -1.62      1.82 o 
   6   7   0       10.66       11.63      3.04 o 
  -4   8   0       22.97       29.59      4.23 o 
  -3   8   0        2.40        1.22      2.44 o 
  -2   8   0        0.19        2.05      2.25 o 
  -1   8   0       45.62       37.58      3.53 o 
   0   8   0       36.58       34.94      3.24 o 
   1   8   0        0.64        0.12      1.22 o 
   2   8   0       39.66       35.73      3.34 o 
   3   8   0       15.29       17.27      2.97 o 
   4   8   0       16.28       18.10      3.07 o 
  -1   9   0       29.59       30.62      4.10 o 
   0   9   0        0.04        2.81      2.34 o 
   2   9   0        7.36        5.98      2.54 o 
  -4  -8   1        3.85        3.07      2.41 o 
  -3  -8   1       16.85       12.91      2.87 o 
  -2  -8   1       42.47       44.69      3.83 o 
  -1  -8   1       17.75       12.91      1.88 o 
   0  -8   1       83.86       81.91      4.79 o 
   1  -8   1        4.76        5.61      2.44 o 
   2  -8   1       65.01       65.00      4.72 o 
   3  -8   1       35.92       38.51      4.03 o 
  -5  -7   1        0.00       -2.61      2.01 o 
  -4  -7   1        1.59        0.79      1.52 o 
  -3  -7   1       39.40       41.28      3.60 o 
  -2  -7   1       25.71       23.35      2.87 o 
  -1  -7   1       10.42       15.21      1.90 o 
   0  -7   1      100.22       95.26      3.23 o 
   1  -7   1       17.64       17.24      2.77 o 
   2  -7   1       41.71       39.63      3.67 o 
   3  -7   1       18.74       25.03      3.60 o 
   4  -7   1        0.05        0.50      2.25 o 
   5  -7   1       56.82       59.45      4.69 o 
  -6  -6   1       38.40       33.49      3.60 o 
  -5  -6   1       16.39       14.43      2.54 o 
  -4  -6   1        0.73        0.69      1.65 o 
  -3  -6   1      197.93      178.54      6.21 o 
  -2  -6   1        0.17       -0.33      0.93 o 
  -1  -6   1       62.14       59.91      2.41 o 
   0  -6   1       43.06       47.50      3.67 o 
   1  -6   1        6.00        6.19      1.34 o 
   2  -6   1       24.82       22.82      2.61 o 
   3  -6   1      107.39       98.82      4.95 o 
   4  -6   1        0.12        0.36      1.62 o 
   5  -6   1        0.03       -0.46      1.72 o 
   6  -6   1        2.05        1.16      2.38 o 
  -7  -5   1       44.39       41.21      2.65 o 
  -6  -5   1        1.84        3.87      1.25 o 
  -5  -5   1      304.93      273.55      5.09 o 
  -4  -5   1        7.02        3.90      1.19 o 
  -3  -5   1       12.70       12.68      2.11 o 
  -2  -5   1      166.70      162.39      7.15 o 
  -1  -5   1      151.50      157.02      3.31 o 
   0  -5   1       22.52       25.16      1.54 o 
   1  -5   1       12.32       11.35      1.29 o 
   2  -5   1       64.96       64.53      2.22 o 
   3  -5   1      130.01      135.97      5.22 o 
   4  -5   1        3.15        4.82      2.18 o 
   5  -5   1       55.92       61.33      4.06 o 
   6  -5   1        0.81        2.77      2.34 o 
   7  -5   1        6.10        4.43      2.58 o 
  -8  -4   1        0.00       -0.91      1.50 o 
  -7  -4   1        1.04        1.66      1.39 o 
  -6  -4   1        0.19       -1.55      1.03 o 
  -5  -4   1      714.52      649.03      7.43 o 
  -4  -4   1       62.99       63.76      2.35 o 
  -3  -4   1      206.29      194.58      3.85 o 
  -2  -4   1      100.46       91.72      2.28 o 
  -1  -4   1        1.08        4.29      1.49 o 
   0  -4   1      432.76      411.59     17.43 o 
   1  -4   1      101.54      113.95      2.80 o 
   2  -4   1      107.79       95.14      2.27 o 
   3  -4   1      182.42      167.91      7.57 o 
   4  -4   1       62.50       71.91      2.45 o 
   5  -4   1        0.03       -0.08      1.45 o 
   6  -4   1        0.00       -1.54      1.07 o 
   7  -4   1       56.21       65.77      7.46 o 
   8  -4   1        4.51        5.12      2.48 o 
  -8  -3   1        4.29        6.29      1.88 o 
  -7  -3   1       65.72       54.81      2.70 o 
  -6  -3   1       55.75       50.13      2.47 o 
  -5  -3   1       32.17       32.13      1.89 o 
  -4  -3   1       61.24       61.08      3.62 o 
  -3  -3   1      185.43      197.11      3.89 o 
  -2  -3   1        1.35       -0.17      0.40 o 
  -1  -3   1      626.87      666.52      6.34 o 
   0  -3   1       34.18       36.70      1.06 o 
   1  -3   1       22.11       29.45      1.06 o 
   2  -3   1        6.60       11.92      0.80 o 
   3  -3   1      630.58      628.80     46.99 o 
   4  -3   1       14.17       18.61      1.77 o 
   5  -3   1      117.47      115.03      3.06 o 
   6  -3   1      143.37      159.63      5.04 o 
   7  -3   1       11.65       13.27      1.85 o 
   8  -3   1       66.43       69.12      4.66 o 
  -9  -2   1        0.84        4.95      2.31 o 
  -8  -2   1       17.28       15.48      3.95 o 
  -7  -2   1        0.51       -0.10      1.13 o 
  -6  -2   1       62.54       62.21      2.50 o 
  -5  -2   1      139.99      149.08      5.42 o 
  -4  -2   1       21.94       31.03      1.58 o 
  -3  -2   1      244.24      248.08      3.44 o 
  -2  -2   1      199.59      235.22      2.10 o 
  -1  -2   1      403.76      410.82      4.23 o 
   0  -2   1       54.44       59.81      1.42 o 
   1  -2   1      281.61      265.69     21.02 o 
   2  -2   1      391.95      402.90     37.36 o 
   3  -2   1      709.29      746.55     63.87 o 
   4  -2   1      608.45      648.13     29.56 o 
   5  -2   1        0.05        0.42      0.72 o 
   6  -2   1      404.61      409.51      5.70 o 
   7  -2   1       73.94       70.25      4.19 o 
   8  -2   1       37.72       48.32      4.00 o 
  -9  -1   1        6.89        7.79      2.64 o 
  -8  -1   1        0.59        2.44      2.08 o 
  -7  -1   1       43.71       48.91      4.94 o 
  -6  -1   1      212.92      212.03      4.17 o 
  -5  -1   1      198.26      194.82      3.62 o 
  -4  -1   1      827.89      903.00      6.89 o 
  -3  -1   1       70.56       75.02      1.88 o 
  -2  -1   1      402.27      426.73      4.36 o 
  -1  -1   1      245.98      264.85      2.10 o 
   0  -1   1      172.94      182.99     10.60 o 
   1  -1   1      989.44      938.60    153.79 o 
   2  -1   1       28.83       29.61      0.86 o 
   3  -1   1       20.93       27.90      1.37 o 
   4  -1   1      600.67      647.48     11.41 o 
   5  -1   1       12.50       14.89      1.07 o 
   6  -1   1      230.48      223.37      3.12 o 
   7  -1   1       21.64       23.51      2.87 o 
   8  -1   1        7.90        8.16      2.44 o 
   9  -1   1       81.74       84.15      5.35 o 
  -9   0   1       18.57       23.88      3.86 o 
  -8   0   1       50.94       44.65      4.00 o 
  -7   0   1       14.23       17.17      2.61 o 
  -6   0   1        4.78        5.37      1.16 o 
  -5   0   1      273.95      258.10      5.70 o 
  -4   0   1      612.56      649.18     17.01 o 
  -3   0   1       24.32       24.70      1.12 o 
  -2   0   1     1260.60     1295.50      7.74 o 
  -1   0   1        0.83        2.01      0.34 o 
   0   0   1        4.83        0.10      0.11 o 
   1   0   1     3177.43     3060.06    193.75 o 
   2   0   1      219.20      260.98      5.76 o 
   3   0   1      310.90      356.56      3.31 o 
   4   0   1      400.02      419.41      2.94 o 
   5   0   1       58.74       67.89      1.63 o 
   6   0   1      326.92      322.44      4.85 o 
   7   0   1      241.69      238.52      5.17 o 
   8   0   1        0.15       -0.20      1.92 o 
   9   0   1       25.19       30.68      3.67 o 
  -9   1   1       22.64       23.91      3.86 o 
  -8   1   1       15.38       19.25      3.17 o 
  -7   1   1       32.49       30.95      3.07 o 
  -6   1   1      434.44      442.46      9.08 o 
  -5   1   1       64.54       72.25      1.75 o 
  -4   1   1     1152.88     1164.68      7.73 o 
  -3   1   1      398.17      405.88     15.24 o 
  -2   1   1      520.26      526.11     18.45 o 
   0   1   1      239.37      241.69      2.58 o 
   1   1   1       58.45       64.92      1.13 o 
   2   1   1     1668.15     1729.19     32.73 o 
   3   1   1      489.98      505.45      4.46 o 
   4   1   1      334.07      398.01      2.89 o 
   5   1   1        8.56        8.75      0.68 o 
   6   1   1        0.01       -0.95      0.89 o 
   7   1   1      283.99      269.83      4.05 o 
   8   1   1        0.50       -0.99      1.07 o 
   9   1   1        5.56        8.75      2.74 o 
  -8   2   1       48.06       43.30      3.96 o 
  -7   2   1       19.46       19.82      3.04 o 
  -6   2   1       87.40       92.18      4.06 o 
  -5   2   1       14.84       18.89      1.48 o 
  -4   2   1       41.50       30.31      1.21 o 
  -3   2   1      103.23      100.55      5.47 o 
  -2   2   1       83.54       83.66      2.77 o 
  -1   2   1    10067.91     8325.21    757.32 o 
   0   2   1     1321.71     1447.16      8.62 o 
   1   2   1     2398.05     2508.47     12.81 o 
   2   2   1      463.90      503.26      4.16 o 
   3   2   1      145.21      145.93      2.59 o 
   4   2   1      377.02      454.81      5.80 o 
   5   2   1        0.15        0.99      1.12 o 
   6   2   1      220.36      204.34      4.20 o 
   7   2   1        0.71       -0.06      0.98 o 
   8   2   1        1.52        1.40      1.47 o 
   9   2   1        1.71        0.56      2.15 o 
  -8   3   1        1.87        4.03      2.31 o 
  -7   3   1        8.65       10.63      2.58 o 
  -6   3   1       14.95       15.09      1.76 o 
  -5   3   1       35.81       34.48      1.90 o 
  -4   3   1       16.48       18.16      1.83 o 
  -3   3   1      559.09      538.47      7.60 o 
  -2   3   1       42.54       37.11      2.03 o 
  -1   3   1     3238.16     3095.85    271.83 o 
   0   3   1      441.27      433.77      4.92 o 
   1   3   1       58.53       67.31      2.31 o 
   2   3   1      591.53      561.88      7.10 o 
   3   3   1      858.26      938.97      4.78 o 
   4   3   1       38.26       32.42      1.66 o 
   5   3   1       45.99       34.50      1.88 o 
   6   3   1        5.01        6.02      1.28 o 
   7   3   1       16.03       17.05      4.89 o 
   8   3   1       45.72       40.48      2.10 o 
   9   3   1        5.38        7.66      1.50 o 
  -8   4   1       31.62       34.64      3.83 o 
  -7   4   1       11.07        9.37      1.81 o 
  -6   4   1       24.50       24.10      1.95 o 
  -5   4   1       50.50       46.59      2.76 o 
  -4   4   1       24.49       19.42      2.18 o 
  -3   4   1       40.12       42.62      1.90 o 
  -2   4   1       64.55       62.23      2.33 o 
  -1   4   1        3.57        6.88      1.09 o 
   0   4   1      153.95      163.05      2.63 o 
   1   4   1      101.50      103.57      3.20 o 
   2   4   1       36.83       47.81      1.56 o 
   3   4   1      149.19      155.81      2.54 o 
   4   4   1       44.11       49.23      2.06 o 
   5   4   1       79.51       86.52      2.84 o 
   6   4   1       20.42       17.79      1.81 o 
   7   4   1      115.56      102.10      3.58 o 
   8   4   1        6.78        7.95      1.79 o 
  -7   5   1        0.76        0.95      1.62 o 
  -6   5   1       66.29       63.19      2.93 o 
  -5   5   1        5.79        5.09      1.32 o 
  -4   5   1        1.36        1.56      1.18 o 
  -3   5   1       11.02        9.01      1.31 o 
  -2   5   1       86.48       80.06      2.49 o 
  -1   5   1       66.46       62.42      3.36 o 
   0   5   1       47.31       53.85      1.49 o 
   1   5   1        1.89        1.96      1.32 o 
   2   5   1      142.04      150.35      6.77 o 
   3   5   1      364.53      358.68      4.42 o 
   4   5   1        0.86       -1.63      1.09 o 
   5   5   1        0.14       -0.70      0.94 o 
   6   5   1        0.73       -1.56      1.04 o 
   7   5   1        3.72        5.21      1.47 o 
   8   5   1        4.35        2.27      1.59 o 
  -6   6   1        2.65        6.28      2.25 o 
  -5   6   1       69.67       79.03      4.76 o 
  -4   6   1       28.03       25.17      3.10 o 
  -3   6   1       11.68        8.52      2.08 o 
  -2   6   1        2.31        1.45      1.42 o 
  -1   6   1       72.20       77.48      1.97 o 
   0   6   1        3.13        4.83      0.87 o 
   1   6   1      115.75      123.14      3.04 o 
   2   6   1       15.64       17.77      1.54 o 
   3   6   1      140.75      148.22      5.28 o 
   4   6   1       11.31       12.42      2.44 o 
   5   6   1       14.40       10.44      2.34 o 
   6   6   1       31.66       26.75      3.24 o 
   7   6   1        2.85        2.61      1.95 o 
  -5   7   1       66.71       75.10      5.02 o 
  -4   7   1        0.13       -0.83      1.62 o 
  -3   7   1       31.72       32.96      3.34 o 
  -2   7   1      102.49       88.87      4.69 o 
  -1   7   1       63.74       69.95      4.10 o 
   0   7   1       66.84       59.97      2.46 o 
   1   7   1        0.76        0.12      1.04 o 
   2   7   1       52.64       51.11      4.54 o 
   3   7   1       54.34       48.71      3.60 o 
   4   7   1        3.57        1.92      1.95 o 
   5   7   1       10.86        8.52      2.48 o 
   6   7   1       11.51       13.44      3.01 o 
  -4   8   1       32.09       35.97      4.03 o 
  -3   8   1        2.75        3.04      2.31 o 
  -2   8   1       37.00       39.40      3.77 o 
  -1   8   1        0.29       -2.48      1.65 o 
   0   8   1        0.75        3.50      1.72 o 
   1   8   1        2.69        3.08      1.34 o 
   2   8   1        2.61        1.78      1.88 o 
   3   8   1      134.83      116.58      5.55 o 
   4   8   1       38.79       36.20      3.77 o 
   5   8   1       27.19       31.18      3.90 o 
  -1   9   1        1.31        2.44      2.05 o 
   0   9   1        0.90        0.86      2.08 o 
   1   9   1        2.64        3.90      2.18 o 
   2   9   1        1.45        1.29      1.98 o 
   3   9   1      124.14      116.06      5.94 o 
  -3  -8   2        9.44       10.77      2.81 o 
  -2  -8   2       79.75       78.24      4.99 o 
  -1  -8   2       16.93       20.03      2.28 o 
   0  -8   2       56.63       55.09      2.97 o 
   1  -8   2       14.59       20.15      3.24 o 
   2  -8   2        8.95       13.57      3.34 o 
  -5  -7   2        8.51        7.76      2.54 o 
  -4  -7   2      109.36      112.32      5.88 o 
  -3  -7   2        7.21        8.92      2.64 o 
  -2  -7   2      101.71       96.83      5.02 o 
  -1  -7   2       79.81       76.23      3.34 o 
   0  -7   2        6.92        5.39      1.58 o 
   1  -7   2       82.72       96.23      4.26 o 
   2  -7   2        0.83        0.43      1.75 o 
   3  -7   2       18.81       22.92      3.53 o 
   4  -7   2        1.39       -2.68      2.01 o 
  -6  -6   2        2.61        4.82      2.44 o 
  -5  -6   2       64.85       67.74      4.56 o 
  -4  -6   2        0.23       -0.40      1.72 o 
  -3  -6   2        0.01       -1.85      1.35 o 
  -2  -6   2      119.38      117.93      4.23 o 
  -1  -6   2       66.98       64.75      2.61 o 
   0  -6   2        1.87        3.59      1.25 o 
   1  -6   2      327.92      315.19      7.17 o 
   2  -6   2        5.65        5.40      1.43 o 
   3  -6   2       99.42      100.83      5.15 o 
   4  -6   2      124.10      128.64      5.94 o 
   5  -6   2       14.23       14.37      3.24 o 
   6  -6   2       28.64       31.01      3.83 o 
  -7  -5   2        7.74        6.74      2.68 o 
  -6  -5   2        0.46       -0.50      1.62 o 
  -5  -5   2        0.13        0.23      1.65 o 
  -4  -5   2       72.20       72.16      4.26 o 
  -3  -5   2      112.95      110.04      4.82 o 
  -2  -5   2        0.11       -1.17      0.91 o 
  -1  -5   2      189.60      191.79      3.80 o 
   0  -5   2      117.49      111.29      2.98 o 
   1  -5   2       35.94       40.27      1.96 o 
   2  -5   2      237.28      228.64      4.18 o 
   3  -5   2       74.80       73.02      2.53 o 
   4  -5   2        5.22        6.77      2.21 o 
   5  -5   2       15.77       13.64      2.81 o 
   6  -5   2       14.04       20.71      3.30 o 
   7  -5   2        0.50       -2.01      2.21 o 
  -8  -4   2       15.21       18.04      2.53 o 
  -7  -4   2       31.01       28.45      2.30 o 
  -6  -4   2        8.98        8.37      1.58 o 
  -5  -4   2       92.26       91.58      3.04 o 
  -4  -4   2      163.66      149.23      3.40 o 
  -3  -4   2       15.18       15.10      1.63 o 
  -2  -4   2      246.53      247.05      9.54 o 
  -1  -4   2        5.96       13.41      1.29 o 
   0  -4   2      426.27      483.32      9.38 o 
   1  -4   2        3.17        2.62      0.95 o 
   2  -4   2      109.49      115.35      5.94 o 
   3  -4   2        0.66        0.83      0.92 o 
   4  -4   2       12.36        9.45      2.21 o 
   5  -4   2        3.79        3.90      2.08 o 
   6  -4   2        2.75        0.66      1.55 o 
   7  -4   2       14.82       13.14      2.84 o 
  -8  -3   2       12.25       14.17      2.02 o 
  -7  -3   2        9.14       10.85      1.70 o 
  -6  -3   2      293.29      265.93      5.14 o 
  -5  -3   2        0.51        0.53      0.98 o 
  -4  -3   2       35.74       40.70      1.90 o 
  -3  -3   2      167.58      157.97      3.90 o 
  -2  -3   2       58.70       59.36      2.19 o 
  -1  -3   2        0.51        4.61      0.83 o 
   0  -3   2      138.22      134.24      2.59 o 
   1  -3   2      202.23      214.72      9.10 o 
   2  -3   2        9.84       10.33      0.78 o 
   3  -3   2        0.07        0.37      0.57 o 
   4  -3   2       58.40       69.87      6.98 o 
   5  -3   2       29.84       21.61      1.76 o 
   6  -3   2       58.17       61.86      2.61 o 
   7  -3   2        1.93        3.81      1.40 o 
   8  -3   2        5.68        3.14      2.34 o 
  -8  -2   2       33.95       31.05      3.43 o 
  -7  -2   2      167.65      157.95      4.17 o 
  -6  -2   2      405.69      368.77     13.14 o 
  -5  -2   2        4.54        2.92      1.06 o 
  -4  -2   2      133.77      141.78      3.07 o 
  -3  -2   2        1.63        6.20      0.92 o 
  -2  -2   2      155.74      171.56      3.00 o 
  -1  -2   2      625.98      680.84     12.92 o 
   0  -2   2       94.32      100.86      4.24 o 
   1  -2   2      361.25      360.81     26.66 o 
   2  -2   2      408.60      371.85     33.01 o 
   3  -2   2       72.44       74.49      4.92 o 
   4  -2   2      610.59      627.63     31.16 o 
   5  -2   2        0.39       -0.12      0.73 o 
   6  -2   2       69.07       66.54      2.53 o 
   7  -2   2        2.07        2.25      1.78 o 
   8  -2   2        0.67        0.43      1.92 o 
  -8  -1   2        4.77        7.17      2.41 o 
  -7  -1   2        2.98        4.82      2.25 o 
  -6  -1   2       73.54       72.83      2.65 o 
  -5  -1   2       93.29       83.65      2.58 o 
  -4  -1   2        0.01       -0.13      0.70 o 
  -3  -1   2      116.82      106.38      2.28 o 
  -2  -1   2      984.38     1026.51     28.54 o 
  -1  -1   2     2979.98     2758.61    156.07 o 
   0  -1   2     3930.02     3287.01    307.31 o 
   1  -1   2      286.52      278.14     23.06 o 
   2  -1   2     2836.16     2747.74    202.44 o 
   3  -1   2      763.24      821.86     33.55 o 
   4  -1   2      113.98      113.08      2.61 o 
   5  -1   2      135.35      122.56      2.29 o 
   6  -1   2       22.65       24.85      1.88 o 
   7  -1   2       25.46       27.48      2.94 o 
   8  -1   2        2.71        2.48      2.21 o 
   9  -1   2        3.94        5.61      2.51 o 
  -8   0   2        0.44        0.69      2.11 o 
  -7   0   2       10.84       13.01      2.68 o 
  -6   0   2      279.71      283.94      4.65 o 
  -5   0   2       28.89       30.80      2.79 o 
  -4   0   2      582.05      547.86      7.81 o 
  -3   0   2       32.17       31.77      1.32 o 
  -2   0   2      893.95      904.01     39.78 o 
  -1   0   2     3955.19     3332.83     60.95 o 
   0   0   2       26.01       24.51      1.40 o 
   1   0   2     1042.31     1075.75     58.39 o 
   2   0   2     1456.11     1545.67     42.14 o 
   3   0   2       31.08       34.17      1.05 o 
   4   0   2       39.63       29.79      1.10 o 
   5   0   2      932.93      957.93     13.52 o 
   6   0   2       12.09       10.62      1.41 o 
   7   0   2      202.39      194.57     12.12 o 
   8   0   2      124.25      118.43      5.65 o 
   9   0   2       16.84       20.84      3.24 o 
  -8   1   2        0.64       -0.79      1.98 o 
  -7   1   2       20.73       20.81      3.10 o 
  -6   1   2      204.71      220.39      6.70 o 
  -5   1   2      551.03      575.86     10.01 o 
  -4   1   2       60.50       64.13      1.76 o 
  -3   1   2        2.70        3.04      0.61 o 
  -2   1   2       96.00       87.44      5.00 o 
  -1   1   2      272.21      265.28     11.33 o 
   0   1   2      290.42      287.13      3.20 o 
   1   1   2      718.77      740.85      6.04 o 
   2   1   2      480.95      496.92      5.58 o 
   3   1   2      271.53      264.86      4.33 o 
   4   1   2      140.37      130.09      2.44 o 
   5   1   2      441.48      438.26      5.93 o 
   6   1   2      390.28      374.92      5.47 o 
   7   1   2       47.14       44.51      2.40 o 
   8   1   2       37.02       37.07      3.48 o 
   9   1   2        3.17        3.57      2.31 o 
  -8   2   2       14.27       15.69      3.07 o 
  -7   2   2       29.37       30.95      3.40 o 
  -6   2   2        7.26        8.34      1.77 o 
  -5   2   2      213.35      209.69      5.98 o 
  -4   2   2        0.41       -0.05      0.42 o 
  -3   2   2      433.13      421.06      6.80 o 
  -2   2   2       97.29       96.77      3.17 o 
  -1   2   2     3086.39     2814.14    141.80 o 
   0   2   2     2534.75     2501.70     38.43 o 
   1   2   2       50.14       46.17      1.78 o 
   2   2   2      164.74      164.44      3.53 o 
   3   2   2      154.43      191.97      3.01 o 
   4   2   2      599.25      649.14     11.97 o 
   5   2   2       52.29       60.15      1.83 o 
   6   2   2      160.44      156.50      3.05 o 
   7   2   2        4.06        4.03      1.05 o 
   8   2   2       86.50       92.76      2.88 o 
   9   2   2        8.92        9.63      2.04 o 
  -8   3   2        1.68        1.42      2.48 o 
  -7   3   2       20.86       24.84      3.50 o 
  -6   3   2       92.76       92.22      6.04 o 
  -5   3   2       13.37       14.40      2.51 o 
  -4   3   2       34.00       34.22      2.91 o 
  -3   3   2      221.62      211.24      5.09 o 
  -2   3   2      550.11      517.00      7.10 o 
  -1   3   2       50.61       53.42      4.85 o 
   0   3   2      628.65      665.12      5.91 o 
   1   3   2      353.68      385.06      5.19 o 
   2   3   2      534.51      583.45      7.17 o 
   3   3   2       55.65       66.87      2.01 o 
   4   3   2       32.26       39.32      1.80 o 
   5   3   2       37.92       37.07      1.90 o 
   6   3   2       77.99       77.70      2.02 o 
   7   3   2        6.90       10.30      1.66 o 
   8   3   2        9.28       11.16      1.51 o 
   9   3   2       48.88       46.35      2.44 o 
  -8   4   2        4.68       10.57      2.87 o 
  -7   4   2       47.34       44.01      2.60 o 
  -6   4   2        5.29        3.20      1.36 o 
  -5   4   2       34.44       35.54      2.09 o 
  -4   4   2      231.23      219.83      6.08 o 
  -3   4   2      382.49      374.39      7.10 o 
  -2   4   2     3186.18     3128.20    278.55 o 
  -1   4   2       44.10       52.86      2.11 o 
   0   4   2      163.06      197.22      3.50 o 
   1   4   2      186.54      199.25      4.26 o 
   2   4   2       47.14       55.35      2.61 o 
   3   4   2      255.81      263.42      5.85 o 
   4   4   2       14.22       16.33      1.45 o 
   5   4   2       70.43       80.39      2.75 o 
   6   4   2       31.78       24.89      1.95 o 
   7   4   2       92.04       85.81      3.28 o 
   8   4   2       14.60       15.83      1.80 o 
  -7   5   2       16.79       22.65      2.35 o 
  -6   5   2       56.86       56.96      2.83 o 
  -5   5   2       49.60       48.40      3.63 o 
  -4   5   2       13.45       14.62      3.14 o 
  -3   5   2       41.23       41.12      3.07 o 
  -2   5   2      598.68      488.43      7.83 o 
  -1   5   2      104.77       91.26      3.95 o 
   0   5   2      101.94      109.28      6.72 o 
   1   5   2      319.40      302.16      5.78 o 
   2   5   2      169.19      179.24      4.89 o 
   3   5   2      844.18      845.12     11.20 o 
   4   5   2      337.36      327.99      7.56 o 
   5   5   2      142.78      127.71      5.22 o 
   6   5   2      160.85      138.58      7.22 o 
   7   5   2        5.13        5.24      1.48 o 
   8   5   2        2.11        0.92      1.09 o 
  -6   6   2        3.56        5.40      1.58 o 
  -5   6   2        6.52       11.54      2.13 o 
  -4   6   2       40.24       37.74      2.35 o 
  -3   6   2        2.54        2.72      1.35 o 
  -2   6   2       23.09       23.03      1.84 o 
  -1   6   2      330.94      298.63      6.31 o 
   0   6   2      116.06      110.64      2.72 o 
   1   6   2      150.17      150.40      4.62 o 
   2   6   2      459.10      446.18     10.39 o 
   3   6   2      104.76       96.11      4.29 o 
   4   6   2       21.81       24.51      2.71 o 
   5   6   2       52.00       48.85      3.60 o 
   6   6   2       21.14       23.78      3.20 o 
   7   6   2        5.83        4.13      2.48 o 
  -5   7   2        7.07        7.33      2.54 o 
  -4   7   2        3.65        0.89      1.98 o 
  -3   7   2        0.78        1.59      1.75 o 
  -2   7   2       44.03       42.04      3.47 o 
  -1   7   2        6.40        7.20      1.92 o 
   0   7   2       51.22       52.54      2.72 o 
   1   7   2       65.69       65.25      2.52 o 
   2   7   2       46.13       43.45      2.74 o 
   3   7   2       37.54       37.62      3.17 o 
   4   7   2       12.41       11.66      2.48 o 
   5   7   2        5.18        5.65      2.28 o 
   6   7   2       14.33       13.97      2.91 o 
  -4   8   2       10.41       13.77      3.01 o 
  -3   8   2        0.01       -1.39      1.65 o 
  -2   8   2        2.45        4.39      2.21 o 
  -1   8   2        7.66        7.17      2.15 o 
   0   8   2       34.92       27.35      2.97 o 
   1   8   2        1.80        2.45      1.26 o 
   2   8   2       58.96       59.48      3.86 o 
   3   8   2       55.36       53.93      3.96 o 
   4   8   2       35.95       35.40      3.57 o 
   5   8   2        7.73        6.24      2.51 o 
  -2   9   2       18.35       25.99      3.63 o 
  -1   9   2        1.50       -3.07      2.05 o 
   0   9   2        0.89        0.92      1.88 o 
   1   9   2        6.08        6.08      2.41 o 
   2   9   2        2.48        7.66      2.34 o 
   3   9   2        1.66        2.51      2.34 o 
  -1  -8   3       25.22       29.89      3.73 o 
   0  -8   3        0.48        1.67      3.07 o 
   1  -8   3        0.45        3.24      2.51 o 
  -4  -7   3       40.14       40.75      4.10 o 
  -3  -7   3       31.32       36.69      3.70 o 
  -2  -7   3       18.66       25.10      3.40 o 
  -1  -7   3      121.34      122.27      5.27 o 
   0  -7   3       13.22       12.36      1.88 o 
   1  -7   3       29.41       32.25      2.40 o 
   2  -7   3        9.93        8.85      2.77 o 
   3  -7   3        4.01        6.80      2.71 o 
   4  -7   3        2.73        2.77      2.51 o 
  -5  -6   3       31.98       31.24      3.90 o 
  -4  -6   3        4.49        2.38      1.95 o 
  -3  -6   3       21.31       23.61      3.17 o 
  -2  -6   3        3.38        1.75      1.85 o 
  -1  -6   3       36.72       39.21      4.59 o 
   0  -6   3       16.53       21.72      3.05 o 
   1  -6   3       69.13       67.07      2.87 o 
   2  -6   3        2.78        1.58      1.34 o 
   3  -6   3        5.75        7.60      2.38 o 
   4  -6   3        1.75       -0.33      1.82 o 
   5  -6   3        3.13        3.90      2.18 o 
  -6  -5   3       13.49       13.57      2.64 o 
  -5  -5   3       31.53       36.10      3.50 o 
  -4  -5   3       32.03       30.85      3.20 o 
  -3  -5   3      560.84      535.23     10.60 o 
  -2  -5   3      204.10      211.70      5.48 o 
  -1  -5   3        4.91        5.43      1.60 o 
   0  -5   3      325.57      325.67      5.22 o 
   1  -5   3       53.32       50.53      2.31 o 
   2  -5   3      157.93      164.88      9.68 o 
   3  -5   3       67.20       70.61      3.81 o 
   4  -5   3        8.40        8.55      2.34 o 
   5  -5   3       11.41       14.50      3.01 o 
   6  -5   3       15.92       16.35      3.04 o 
  -7  -4   3       31.48       30.25      3.50 o 
  -6  -4   3       78.28       80.12      4.72 o 
  -5  -4   3        0.30        0.17      1.68 o 
  -4  -4   3       55.92       49.41      3.47 o 
  -3  -4   3        0.01       -1.09      1.19 o 
  -2  -4   3       65.42       69.58      4.36 o 
  -1  -4   3      116.77      126.15      4.24 o 
   0  -4   3       78.74       94.81      2.71 o 
   1  -4   3       59.46       60.99      2.56 o 
   2  -4   3       28.80       28.01      1.77 o 
   3  -4   3      124.42      123.79      5.15 o 
   4  -4   3      250.66      231.42     18.41 o 
   5  -4   3      168.60      157.97      5.94 o 
   6  -4   3       15.23       22.82      3.20 o 
   7  -4   3       38.39       40.82      3.77 o 
  -8  -3   3       31.41       30.48      2.53 o 
  -7  -3   3       11.53        7.74      1.92 o 
  -6  -3   3        6.00        6.30      1.40 o 
  -5  -3   3      104.33       98.57      3.09 o 
  -4  -3   3       20.16       20.99      1.55 o 
  -3  -3   3       53.41       55.66      1.97 o 
  -2  -3   3      130.19      123.77      1.98 o 
  -1  -3   3      107.70       95.44      2.76 o 
   0  -3   3      458.29      484.02     23.78 o 
   1  -3   3      907.85      905.98     32.09 o 
   2  -3   3      464.28      493.19     31.20 o 
   3  -3   3      811.79      848.16     65.31 o 
   4  -3   3       26.69       21.99      1.29 o 
   5  -3   3       30.00       25.95      3.52 o 
   6  -3   3       14.87       19.58      1.83 o 
   7  -3   3       40.12       40.38      5.14 o 
  -8  -2   3       15.01       16.25      3.10 o 
  -7  -2   3       59.06       56.39      4.28 o 
  -6  -2   3       94.79       96.58      3.20 o 
  -5  -2   3      391.31      365.55      8.67 o 
  -4  -2   3       67.53       76.95      2.45 o 
  -3  -2   3      154.57      153.36      3.43 o 
  -2  -2   3        1.11        2.52      1.17 o 
  -1  -2   3        0.25        0.10      0.71 o 
   0  -2   3      331.17      300.84     22.00 o 
   1  -2   3       57.48       62.66      4.24 o 
   2  -2   3       76.39       70.92      6.03 o 
   3  -2   3        1.29        0.69      0.58 o 
   4  -2   3       87.90       84.35      5.02 o 
   5  -2   3       70.37       70.60      2.36 o 
   6  -2   3        2.63        3.27      1.00 o 
   7  -2   3        9.29       16.95      1.83 o 
   8  -2   3      175.73      194.86      7.10 o 
  -8  -1   3       23.40       23.91      3.43 o 
  -7  -1   3       66.99       56.84      4.06 o 
  -6  -1   3        0.60        0.62      2.00 o 
  -5  -1   3       64.41       62.47      2.36 o 
  -4  -1   3        0.32       -0.77      0.78 o 
  -3  -1   3      442.88      455.08      4.80 o 
  -2  -1   3      267.73      231.77      5.37 o 
  -1  -1   3       61.30       55.46      2.00 o 
   0  -1   3     1599.83     1374.12     86.13 o 
   1  -1   3      437.87      481.74     71.68 o 
   2  -1   3        3.49        2.41      0.51 o 
   3  -1   3      582.62      673.46     33.59 o 
   4  -1   3       51.13       45.04      1.45 o 
   5  -1   3        1.57        0.42      0.72 o 
   6  -1   3       95.25       87.18      2.74 o 
   7  -1   3        8.28       10.63      2.28 o 
   8  -1   3        8.96       13.44      2.64 o 
   9  -1   3       10.74       16.32      3.17 o 
  -8   0   3        8.79        8.26      2.54 o 
  -7   0   3      540.87      534.11     11.23 o 
  -6   0   3       82.53       82.27      4.36 o 
  -5   0   3        0.93        1.10      2.08 o 
  -4   0   3      287.38      270.27     10.63 o 
  -3   0   3       64.52       84.20      6.90 o 
  -2   0   3      605.07      628.58     14.66 o 
  -1   0   3      580.92      511.85     17.36 o 
   0   0   3       68.39       71.94      3.80 o 
   1   0   3      140.84      143.04      3.30 o 
   2   0   3       34.94       42.79      1.11 o 
   3   0   3        3.16        5.55      0.66 o 
   4   0   3      126.93      125.11      3.65 o 
   5   0   3      220.58      221.05      2.99 o 
   6   0   3       21.17       20.33      1.31 o 
   7   0   3       20.47       23.20      2.05 o 
   8   0   3       13.09       17.31      3.01 o 
   9   0   3        3.47        5.98      2.77 o 
  -8   1   3       36.46       32.07      3.86 o 
  -7   1   3        5.97        6.01      2.51 o 
  -6   1   3        4.03        2.28      2.08 o 
  -5   1   3       28.11       22.76      2.54 o 
  -4   1   3       14.38       13.60      1.40 o 
  -3   1   3        2.68        1.69      0.68 o 
  -2   1   3      773.16      709.35     21.93 o 
  -1   1   3       30.09       40.06      2.56 o 
   0   1   3     4012.29     3693.80    127.38 o 
   1   1   3     7153.35     5948.33     22.69 o 
   2   1   3       11.85       13.94      1.55 o 
   3   1   3      228.04      240.47      3.33 o 
   4   1   3      609.75      662.73     24.01 o 
   5   1   3        0.10       -1.15      0.77 o 
   6   1   3      226.95      244.67      4.56 o 
   7   1   3       60.43       67.62      2.83 o 
   8   1   3        5.04        1.76      1.43 o 
   9   1   3       10.33        8.72      2.87 o 
  -8   2   3        0.20        1.22      2.11 o 
  -7   2   3       37.06       42.51      3.90 o 
  -6   2   3        0.02        1.02      1.92 o 
  -5   2   3       31.91       28.87      3.04 o 
  -4   2   3       30.57       33.92      2.87 o 
  -3   2   3      475.63      517.76     40.67 o 
  -2   2   3       76.24       68.25      1.35 o 
  -1   2   3       98.51       95.41      2.28 o 
   0   2   3      182.36      172.80      2.97 o 
   1   2   3        0.69        0.23      0.76 o 
   2   2   3      122.14      133.72      3.40 o 
   3   2   3      376.36      448.29      7.24 o 
   4   2   3      294.08      286.27      7.02 o 
   5   2   3      160.00      154.88      2.80 o 
   6   2   3       14.39       15.34      1.38 o 
   7   2   3       45.73       44.02      2.47 o 
   8   2   3       77.23       72.81      3.29 o 
   9   2   3       48.67       51.69      3.04 o 
  -8   3   3       21.18       25.76      3.86 o 
  -7   3   3       14.63       17.31      2.97 o 
  -6   3   3       57.92       57.37      4.10 o 
  -5   3   3        7.39        4.49      1.88 o 
  -4   3   3       89.58       86.50      4.03 o 
  -3   3   3       23.99       25.17      2.54 o 
  -2   3   3      132.15      133.63      4.03 o 
  -1   3   3      508.19      570.17     39.52 o 
   0   3   3       98.36      112.33      4.56 o 
   1   3   3       23.10       34.58      1.27 o 
   2   3   3      117.33      107.73      2.32 o 
   3   3   3       58.20       61.02      2.02 o 
   4   3   3      662.67      704.93      8.60 o 
   5   3   3      394.15      390.92      7.90 o 
   6   3   3       14.26       15.00      1.36 o 
   7   3   3      491.00      443.80      6.40 o 
   8   3   3        8.02       12.32      1.99 o 
   9   3   3       16.53       18.90      2.92 o 
  -7   4   3       23.59       24.64      3.63 o 
  -6   4   3      120.52      123.02      5.68 o 
  -5   4   3       26.49       27.15      3.20 o 
  -4   4   3       65.26       67.44      3.96 o 
  -3   4   3       98.49       89.44      4.06 o 
  -2   4   3      307.28      300.54      6.21 o 
  -1   4   3     1815.75     1950.54     78.57 o 
   0   4   3      216.78      248.50      3.54 o 
   1   4   3      146.23      154.83      3.73 o 
   2   4   3       19.25       21.86      1.75 o 
   3   4   3        5.71        4.23      1.32 o 
   4   4   3        0.09       -0.13      1.12 o 
   5   4   3      134.29      123.96      3.84 o 
   6   4   3       36.44       26.93      1.67 o 
   7   4   3       44.14       48.45      3.46 o 
   8   4   3       12.87       12.53      1.60 o 
  -7   5   3        0.02       -1.62      1.50 o 
  -6   5   3        5.03        5.56      2.08 o 
  -5   5   3       73.81       72.06      4.43 o 
  -4   5   3       23.17       23.38      3.04 o 
  -3   5   3      195.93      177.02      5.58 o 
  -2   5   3       78.60       69.92      3.70 o 
  -1   5   3      211.93      218.62     10.76 o 
   0   5   3        8.44        9.29      1.17 o 
   1   5   3      456.69      493.72      7.20 o 
   2   5   3       13.22       15.42      1.95 o 
   3   5   3        0.02       -1.29      1.16 o 
   4   5   3       41.36       43.23      2.97 o 
   5   5   3      259.68      257.11      7.10 o 
   6   5   3       34.07       34.91      3.10 o 
   7   5   3        0.44       -1.41      0.94 o 
   8   5   3       52.27       46.13      2.34 o 
  -6   6   3        0.05        1.14      1.48 o 
  -5   6   3       22.03       26.36      2.41 o 
  -4   6   3        0.00       -2.91      2.01 o 
  -3   6   3     1166.16     1043.84     13.47 o 
  -2   6   3       73.05       68.46      3.93 o 
  -1   6   3      125.74      117.61      4.49 o 
   0   6   3      372.11      361.52     12.27 o 
   1   6   3        0.10       -0.59      1.12 o 
   2   6   3      221.13      211.37      5.68 o 
   3   6   3       54.04       50.33      3.20 o 
   4   6   3       40.96       37.65      3.10 o 
   5   6   3       17.66       18.96      2.94 o 
   6   6   3        5.00        5.15      2.25 o 
   7   6   3        4.08        3.83      1.35 o 
  -5   7   3       30.14       28.62      2.45 o 
  -4   7   3       87.84       89.39      3.54 o 
  -3   7   3      118.97      112.77      3.72 o 
  -2   7   3       33.26       29.59      2.97 o 
  -1   7   3        0.04        0.17      1.68 o 
   0   7   3       68.84       66.22      3.77 o 
   1   7   3       19.75       20.44      1.76 o 
   2   7   3       64.89       62.62      3.53 o 
   3   7   3        0.02        0.59      1.59 o 
   4   7   3      232.32      223.59      7.17 o 
   5   7   3       74.70       74.74      4.62 o 
   6   7   3       17.31       19.09      3.34 o 
   7   7   3       15.14       16.22      3.27 o 
  -4   8   3        3.06        5.61      2.74 o 
  -3   8   3        3.47        3.96      2.05 o 
  -2   8   3       32.47       32.53      3.34 o 
  -1   8   3        5.27        5.19      2.18 o 
   0   8   3       63.33       58.56      3.90 o 
   1   8   3       96.77       88.21      4.49 o 
   2   8   3        3.78        3.25      1.25 o 
   3   8   3       81.36       77.98      4.49 o 
   4   8   3        0.45       -1.55      1.82 o 
   5   8   3        3.68        6.97      2.31 o 
  -2   9   3        1.06        1.62      2.05 o 
  -1   9   3       11.12       14.20      2.97 o 
   0   9   3        3.77        2.41      1.95 o 
   1   9   3       19.27       23.02      3.20 o 
   3   9   3        4.16        4.33      2.38 o 
   4   9   3        2.28        1.72      2.54 o 
  -3  -7   4        3.66        4.46      2.58 o 
  -2  -7   4        9.71       10.34      2.94 o 
  -1  -7   4        0.33        0.26      1.44 o 
   0  -7   4        8.56        8.98      1.94 o 
   1  -7   4        6.82        8.24      1.85 o 
   2  -7   4       29.34       33.26      4.23 o 
   3  -7   4      117.55      120.38      6.41 o 
  -5  -6   4       35.05       35.80      3.77 o 
  -4  -6   4        0.00        1.92      2.25 o 
  -3  -6   4        3.74        5.91      2.48 o 
  -2  -6   4       36.98       32.17      3.40 o 
  -1  -6   4        2.66        2.14      1.38 o 
   0  -6   4       15.64       20.47      3.34 o 
   1  -6   4        4.27        4.59      1.42 o 
   2  -6   4       73.84       77.98      3.25 o 
   3  -6   4       25.39       30.35      3.77 o 
   4  -6   4        6.69        7.70      2.74 o 
   5  -6   4        1.87       -0.07      2.41 o 
  -6  -5   4       28.96       30.68      3.70 o 
  -5  -5   4       13.16       17.04      3.01 o 
  -4  -5   4       35.61       31.80      3.37 o 
  -3  -5   4        2.97        0.43      1.75 o 
  -2  -5   4      225.47      212.70      4.51 o 
  -1  -5   4      103.43       94.99      8.97 o 
   0  -5   4       20.79       17.40      1.82 o 
   1  -5   4       23.70       21.97      2.01 o 
   2  -5   4       17.34       19.29      1.89 o 
   3  -5   4        2.06        1.32      1.21 o 
   4  -5   4       22.39       23.18      3.20 o 
   5  -5   4       50.79       49.31      3.90 o 
   6  -5   4        0.01       -2.25      2.15 o 
  -7  -4   4       25.39       32.37      3.63 o 
  -6  -4   4       28.30       30.02      3.40 o 
  -5  -4   4        2.73        3.53      2.05 o 
  -4  -4   4      188.26      188.38      6.57 o 
  -3  -4   4      315.45      294.96      7.70 o 
  -2  -4   4        7.64        7.23      1.28 o 
  -1  -4   4       41.88       35.78      1.99 o 
   0  -4   4        0.20       -0.76      0.89 o 
   1  -4   4       76.12       69.01      2.53 o 
   2  -4   4       93.53       99.08      4.94 o 
   3  -4   4       20.96       20.78      1.84 o 
   4  -4   4        0.39       -0.35      1.17 o 
   5  -4   4      104.49      101.26      5.09 o 
   6  -4   4       28.54       35.93      3.50 o 
   7  -4   4       58.31       64.24      4.56 o 
  -7  -3   4        9.84        8.87      1.78 o 
  -6  -3   4        8.26        9.79      1.90 o 
  -5  -3   4        1.95        2.77      1.70 o 
  -4  -3   4       53.58       52.72      2.29 o 
  -3  -3   4      140.62      132.64      3.00 o 
  -2  -3   4       17.50       25.34      1.65 o 
  -1  -3   4      564.07      597.68     13.46 o 
   0  -3   4       13.55       11.14      1.34 o 
   1  -3   4      382.96      365.71     17.80 o 
   2  -3   4      328.95      302.87     28.62 o 
   3  -3   4      148.32      138.98     21.07 o 
   4  -3   4      295.87      262.56     39.15 o 
   5  -3   4        9.36       11.06      1.61 o 
   6  -3   4       37.59       43.66      3.50 o 
   7  -3   4       99.13       95.45      4.95 o 
  -8  -2   4        1.94        2.08      2.28 o 
  -7  -2   4       26.04       28.87      2.23 o 
  -6  -2   4       24.23       25.30      2.06 o 
  -5  -2   4       30.81       32.81      2.06 o 
  -4  -2   4       21.90       20.68      1.70 o 
  -3  -2   4      330.59      331.37      4.48 o 
  -2  -2   4      473.86      507.23      4.90 o 
  -1  -2   4     1620.39     1806.72     56.66 o 
   0  -2   4      776.45      844.22     65.38 o 
   1  -2   4       17.23       20.13      1.34 o 
   2  -2   4      813.30      811.31    114.49 o 
   3  -2   4       30.62       33.63      3.37 o 
   4  -2   4      259.40      236.83     18.43 o 
   5  -2   4       13.93       20.06      1.34 o 
   6  -2   4       83.06       77.08      5.04 o 
   7  -2   4        0.23       -0.28      2.76 o 
   8  -2   4       12.72       18.89      3.20 o 
  -8  -1   4        2.76        7.23      2.64 o 
  -7  -1   4        3.67        4.16      2.01 o 
  -6  -1   4      222.98      208.89      4.49 o 
  -5  -1   4       84.91       71.85      2.62 o 
  -4  -1   4       77.27       67.44      2.40 o 
  -3  -1   4      107.96      112.99      2.66 o 
  -2  -1   4      836.24      756.70      5.91 o 
  -1  -1   4       49.67       57.15      1.64 o 
   0  -1   4      627.04      574.31     14.66 o 
   1  -1   4       14.27       11.51      1.12 o 
   2  -1   4     1244.83     1205.63    139.82 o 
   3  -1   4       50.09       73.63      3.54 o 
   4  -1   4      564.53      554.38     27.67 o 
   5  -1   4       59.92       54.67      2.53 o 
   6  -1   4        0.11       -1.12      0.86 o 
   7  -1   4      258.42      259.75     21.04 o 
   8  -1   4        1.16        4.52      2.18 o 
  -8   0   4       10.48        9.41      3.01 o 
  -7   0   4       43.59       36.96      3.86 o 
  -6   0   4      487.87      519.81     10.44 o 
  -5   0   4        3.89        4.03      1.15 o 
  -4   0   4      276.17      304.70     11.46 o 
  -3   0   4       15.59       22.67      1.42 o 
  -2   0   4      102.35      120.44      4.89 o 
  -1   0   4       23.09       17.22      1.45 o 
   0   0   4     1468.04     1406.65    114.93 o 
   1   0   4      235.87      190.50      4.23 o 
   2   0   4       31.86       44.45      3.32 o 
   3   0   4        0.05        1.48      0.59 o 
   4   0   4       24.84       28.24      1.25 o 
   5   0   4       41.29       40.83      1.56 o 
   6   0   4       97.90       98.45      2.36 o 
   7   0   4       96.10       90.88      3.22 o 
   8   0   4        0.35       -0.68      2.20 o 
   9   0   4        4.38        6.80      2.68 o 
  -8   1   4       96.08       94.49      5.78 o 
  -7   1   4       51.63       58.29      4.39 o 
  -6   1   4        0.27        1.92      2.05 o 
  -5   1   4        0.69       -1.12      1.35 o 
  -4   1   4      232.48      230.01      5.17 o 
  -3   1   4        9.47       20.10      1.73 o 
  -2   1   4       32.03       31.02      1.73 o 
  -1   1   4       72.17       55.50      5.35 o 
   0   1   4      246.18      250.44     13.85 o 
   1   1   4        2.59        0.46      1.12 o 
   2   1   4      110.36      126.49      3.50 o 
   3   1   4       30.02       34.31      2.31 o 
   4   1   4        0.13       -0.20      0.70 o 
   5   1   4        8.11        8.74      1.28 o 
   6   1   4       54.22       52.16      2.43 o 
   7   1   4       91.49       89.15      4.92 o 
   8   1   4       28.15       27.95      2.32 o 
   9   1   4        4.16        8.52      2.71 o 
  -8   2   4      127.86      138.32      6.84 o 
  -7   2   4       15.13       21.20      3.24 o 
  -6   2   4        2.24        3.53      2.08 o 
  -5   2   4       19.66       25.36      3.04 o 
  -4   2   4        2.12        1.16      1.75 o 
  -3   2   4      325.35      339.07     22.38 o 
  -2   2   4       11.63       10.64      0.93 o 
  -1   2   4      109.28       76.82      3.85 o 
   0   2   4      546.57      507.04      6.94 o 
   1   2   4      717.42      778.67      7.79 o 
   2   2   4        1.87        2.48      1.16 o 
   3   2   4        2.04        2.54      1.12 o 
   4   2   4        2.73        2.92      0.88 o 
   5   2   4       26.43       28.11      1.75 o 
   6   2   4       67.14       63.96      2.64 o 
   7   2   4        3.47        2.56      1.31 o 
   8   2   4        1.78        2.12      1.44 o 
   9   2   4        8.48        8.75      2.03 o 
  -8   3   4       20.61       17.37      3.67 o 
  -7   3   4        6.14        4.82      2.54 o 
  -6   3   4        2.62        3.14      2.18 o 
  -5   3   4        2.15        4.16      2.18 o 
  -4   3   4      192.56      179.86      5.75 o 
  -3   3   4        0.03        1.16      1.52 o 
  -2   3   4       42.91       29.34      1.17 o 
  -1   3   4       15.47       23.10      1.23 o 
   0   3   4       12.18        9.32      0.97 o 
   1   3   4      102.53      108.99      3.14 o 
   2   3   4      135.98      114.11      3.53 o 
   3   3   4      334.36      363.07     10.62 o 
   4   3   4        3.10        2.17      1.06 o 
   5   3   4      171.83      189.45      3.30 o 
   6   3   4       36.20       37.22      2.21 o 
   7   3   4       49.64       53.45      2.76 o 
   8   3   4       38.46       33.31      2.53 o 
   9   3   4        6.77        8.15      2.11 o 
  -7   4   4        0.26        1.49      2.28 o 
  -6   4   4       28.43       29.56      3.80 o 
  -5   4   4       58.22       53.40      4.13 o 
  -4   4   4        2.92        1.62      2.05 o 
  -3   4   4       97.39       86.56      4.19 o 
  -2   4   4       86.04       76.89      3.70 o 
  -1   4   4       43.83       45.39      4.44 o 
   0   4   4      134.66      144.52      7.58 o 
   1   4   4      540.23      596.28      5.28 o 
   2   4   4      237.58      262.73      5.48 o 
   3   4   4     1663.66     1742.79     15.59 o 
   4   4   4      238.36      248.75      4.48 o 
   5   4   4       94.02       91.91      3.09 o 
   6   4   4      391.49      365.87      5.01 o 
   7   4   4        0.02       -0.23      0.99 o 
   8   4   4       34.26       29.59      1.96 o 
  -7   5   4       85.01       83.17      5.60 o 
  -6   5   4        0.10       -0.23      2.31 o 
  -5   5   4        2.95        4.82      2.51 o 
  -4   5   4        0.63       -1.29      1.78 o 
  -3   5   4       30.82       26.16      3.01 o 
  -2   5   4      291.13      260.58      6.54 o 
  -1   5   4       93.05       88.71      3.86 o 
   0   5   4       10.59       14.78      1.16 o 
   1   5   4      124.91      131.33      2.74 o 
   2   5   4      547.21      593.83      6.17 o 
   3   5   4      161.69      161.64      4.39 o 
   4   5   4      156.65      147.43      3.72 o 
   5   5   4        0.03        2.12      1.24 o 
   6   5   4      178.09      159.58      4.33 o 
   7   5   4        6.43        5.99      1.54 o 
   8   5   4       61.00       60.02      3.29 o 
  -6   6   4        2.31        2.06      1.64 o 
  -5   6   4       47.24       47.23      4.19 o 
  -4   6   4        6.00        4.46      2.38 o 
  -3   6   4       74.15       65.99      4.33 o 
  -2   6   4      735.11      620.87     10.40 o 
  -1   6   4       13.47       14.63      2.44 o 
   0   6   4      154.07      155.77      6.21 o 
   1   6   4        8.30        8.77      1.18 o 
   2   6   4       24.52       21.24      2.25 o 
   3   6   4       35.87       35.54      2.87 o 
   4   6   4      304.77      279.27      7.40 o 
   5   6   4       42.99       36.13      2.39 o 
   6   6   4       50.23       47.11      2.79 o 
   7   6   4       13.49       13.20      2.16 o 
  -5   7   4        9.02       12.80      2.17 o 
  -4   7   4      117.47      102.98      5.48 o 
  -3   7   4       71.54       57.33      4.19 o 
  -2   7   4       50.52       46.40      3.67 o 
  -1   7   4        5.85        6.51      2.11 o 
   0   7   4       95.67       94.13      4.43 o 
   1   7   4       25.95       27.69      2.63 o 
   2   7   4        2.88        3.04      1.85 o 
   3   7   4        3.44        4.49      1.78 o 
   4   7   4       55.07       54.46      3.90 o 
   5   7   4        9.36       10.57      2.58 o 
   6   7   4        4.08        5.25      1.95 o 
   7   7   4       31.22       36.59      2.98 o 
  -4   8   4      170.87      160.94      7.17 o 
  -1   8   4       31.41       30.32      3.34 o 
   0   8   4        3.83        4.29      2.05 o 
   1   8   4       37.40       32.66      3.27 o 
   2   8   4        1.44        3.34      1.98 o 
   3   8   4       30.51       29.39      3.14 o 
   4   8   4        0.97        0.36      1.85 o 
   5   8   4        1.84        4.13      2.31 o 
   6   8   4        2.24        1.20      1.35 o 
  -2   9   4        1.16       -1.42      1.75 o 
  -1   9   4        8.99        9.54      2.41 o 
   0   9   4       43.31       40.92      3.63 o 
   1   9   4       21.81       25.43      3.01 o 
   3   9   4        8.39        7.89      2.64 o 
   4   9   4        0.00       -1.85      1.92 o 
  -1  -7   5       23.78       26.85      3.77 o 
   0  -7   5        0.11        1.59      1.61 o 
   1  -7   5       37.07       35.06      4.59 o 
   2  -7   5        8.90        9.91      3.14 o 
  -4  -6   5        2.97        0.83      2.28 o 
  -3  -6   5       68.61       67.51      4.69 o 
  -2  -6   5        7.81        3.70      2.25 o 
  -1  -6   5       12.78       16.53      3.29 o 
   0  -6   5       28.56       30.11      2.33 o 
   1  -6   5        0.01       -1.58      1.40 o 
   2  -6   5       25.91       31.27      2.34 o 
   3  -6   5       19.86       30.25      4.03 o 
   4  -6   5       12.70       13.90      3.40 o 
  -5  -5   5        0.70        1.75      2.38 o 
  -4  -5   5       82.05       83.72      5.09 o 
  -3  -5   5        1.45        0.13      1.72 o 
  -2  -5   5       28.15       23.97      1.98 o 
  -1  -5   5        0.35        0.45      1.25 o 
   0  -5   5        2.37        1.88      1.36 o 
   1  -5   5      137.01      149.25      9.12 o 
   2  -5   5      207.22      213.48     11.18 o 
   3  -5   5        0.38       -1.66      1.31 o 
   4  -5   5       30.05       30.38      3.53 o 
   5  -5   5       68.37       75.76      5.02 o 
   6  -5   5       11.29       11.33      2.87 o 
  -6  -4   5       19.67       27.68      3.67 o 
  -5  -4   5        8.50       10.63      2.51 o 
  -4  -4   5        0.01        1.75      1.92 o 
  -3  -4   5       90.73      100.53      4.95 o 
  -2  -4   5        4.15        3.77      1.31 o 
  -1  -4   5        1.20        1.98      1.16 o 
   0  -4   5        2.40        1.22      1.10 o 
   1  -4   5      310.95      311.70     12.20 o 
   2  -4   5       67.29       68.82      2.80 o 
   3  -4   5      271.10      267.58     16.81 o 
   4  -4   5       55.04       51.93      4.34 o 
   5  -4   5        1.53        0.92      2.08 o 
   6  -4   5       87.56       89.50      5.05 o 
   7  -4   5        9.18       12.88      3.20 o 
  -7  -3   5       52.43       61.13      4.49 o 
  -6  -3   5       13.69       16.05      3.01 o 
  -5  -3   5       79.09       79.83      4.52 o 
  -4  -3   5      112.81      112.03      4.99 o 
  -3  -3   5      274.85      240.53      6.87 o 
  -2  -3   5       85.64       84.55      4.06 o 
  -1  -3   5      219.32      212.06     10.83 o 
   0  -3   5      140.53      143.31      6.61 o 
   1  -3   5       57.18       66.17      2.57 o 
   2  -3   5       71.89       65.79      6.77 o 
   3  -3   5       79.95       69.30      5.17 o 
   4  -3   5       98.90       89.61     11.36 o 
   5  -3   5        7.17        9.90      1.67 o 
   6  -3   5       58.89       61.66      4.16 o 
   7  -3   5        3.95        6.31      2.31 o 
  -7  -2   5       14.63       14.47      2.97 o 
  -6  -2   5        0.13        1.30      1.85 o 
  -5  -2   5      127.09      129.21      5.76 o 
  -4  -2   5      137.51      120.70      3.26 o 
  -3  -2   5      181.48      198.59      3.69 o 
  -2  -2   5      518.96      513.48     14.86 o 
  -1  -2   5       19.98       16.02      1.63 o 
   0  -2   5      222.35      207.85     15.92 o 
   1  -2   5       83.61       70.10     11.81 o 
   2  -2   5       86.12       76.47      6.64 o 
   3  -2   5       76.19       80.45     10.22 o 
   4  -2   5      289.37      281.53     40.89 o 
   5  -2   5        0.31        1.00      1.20 o 
   6  -2   5      136.12      118.13     10.21 o 
   7  -2   5       16.89       18.76      2.87 o 
  -7  -1   5       69.63       79.13      4.85 o 
  -6  -1   5       26.25       32.67      2.82 o 
  -5  -1   5      119.29      114.02      3.38 o 
  -4  -1   5      360.17      353.28     18.74 o 
  -3  -1   5       24.77       25.48      1.90 o 
  -2  -1   5      596.83      599.01     18.26 o 
  -1  -1   5      182.45      148.92      2.99 o 
   0  -1   5      366.72      348.02     11.76 o 
   1  -1   5       25.34       29.20      4.51 o 
   2  -1   5        2.11       -0.01      1.52 o 
   3  -1   5       96.62       82.90      7.89 o 
   4  -1   5      215.98      246.35     15.55 o 
   5  -1   5      178.02      181.09     10.20 o 
   6  -1   5      227.59      222.64     11.96 o 
   7  -1   5       10.47        9.24      2.49 o 
   8  -1   5       24.09       29.23      3.57 o 
  -7   0   5        3.56        5.48      2.54 o 
  -6   0   5        0.92       -0.46      2.01 o 
  -5   0   5       16.37       20.67      1.82 o 
  -4   0   5      155.52      155.23      3.86 o 
  -3   0   5       43.79       57.84      2.08 o 
  -2   0   5      791.04      772.21     22.00 o 
  -1   0   5        9.75       14.15      1.21 o 
   0   0   5     1140.66     1044.62     79.76 o 
   1   0   5     1434.62     1314.96     11.89 o 
   2   0   5      334.14      346.28      6.44 o 
   3   0   5      383.86      387.97     23.66 o 
   4   0   5      106.49      108.35      3.17 o 
   5   0   5       81.60       91.22      5.72 o 
   6   0   5        1.54        0.58      0.89 o 
   7   0   5        0.18        1.59      1.36 o 
   8   0   5       47.35       51.25      4.61 o 
  -7   1   5       59.98       62.68      4.72 o 
  -6   1   5       22.63       23.42      3.37 o 
  -5   1   5       16.79       20.28      2.94 o 
  -4   1   5      174.03      174.19      4.79 o 
  -3   1   5      286.23      252.11      3.81 o 
  -2   1   5      299.65      312.75     11.56 o 
  -1   1   5      600.97      557.01     12.20 o 
   0   1   5     1006.20      941.91     79.10 o 
   1   1   5      330.42      320.03      5.71 o 
   2   1   5      257.78      310.75      5.94 o 
   3   1   5       28.85       20.15      2.25 o 
   4   1   5        3.66        1.98      1.32 o 
   5   1   5       90.35       95.67      7.32 o 
   6   1   5      209.20      188.83      4.28 o 
   7   1   5       49.37       52.12      2.70 o 
   8   1   5       75.53       81.30      5.61 o 
   9   1   5       17.33       22.47      2.60 o 
  -7   2   5       94.02       97.66      5.75 o 
  -6   2   5        4.92        5.45      2.51 o 
  -5   2   5      108.19      106.71      5.12 o 
  -4   2   5       12.10        9.74      2.11 o 
  -3   2   5       71.11       68.87      6.29 o 
  -2   2   5        0.03        0.69      0.80 o 
  -1   2   5        1.35        2.51      0.90 o 
   0   2   5        2.98        6.47      1.87 o 
   1   2   5        0.03        0.86      1.16 o 
   2   2   5        0.36       -0.79      1.06 o 
   3   2   5       49.03       49.84      2.74 o 
   4   2   5        8.86       10.77      1.88 o 
   5   2   5      267.86      262.57     11.34 o 
   6   2   5      360.10      349.53     16.07 o 
   7   2   5      133.16      132.39      3.98 o 
   8   2   5        1.17       -1.55      2.23 o 
   9   2   5        1.84       -0.59      1.70 o 
  -7   3   5       16.39       21.00      3.60 o 
  -6   3   5       11.64       17.07      3.04 o 
  -5   3   5        0.65        1.12      1.92 o 
  -4   3   5        1.68        0.17      1.68 o 
  -3   3   5      138.25      134.98      5.05 o 
  -2   3   5       93.13       79.03      1.98 o 
  -1   3   5       29.36       33.63      2.63 o 
   0   3   5      241.21      265.10      4.21 o 
   1   3   5      580.34      655.38      7.89 o 
   2   3   5        0.19        0.76      1.16 o 
   3   3   5      110.35      115.20      4.10 o 
   4   3   5       58.19       63.08      3.40 o 
   5   3   5       11.52       11.49      2.25 o 
   6   3   5        1.79        0.56      1.09 o 
   7   3   5       25.30       26.91      2.29 o 
   8   3   5        0.16       -1.06      1.35 o 
   9   3   5        5.63        9.34      2.63 o 
  -7   4   5       15.81       22.13      3.73 o 
  -6   4   5        0.71        0.96      2.21 o 
  -5   4   5       14.39       12.91      2.94 o 
  -4   4   5        0.35       -0.92      1.88 o 
  -3   4   5       53.78       46.40      3.37 o 
  -2   4   5       20.47       18.07      2.38 o 
  -1   4   5       37.32       37.87      2.38 o 
   0   4   5       21.96       33.03      1.59 o 
   1   4   5      453.60      498.57      7.17 o 
   2   4   5      132.66      161.37      4.56 o 
   3   4   5       62.10       59.78      3.27 o 
   4   4   5       12.42       13.64      2.31 o 
   5   4   5       12.01        8.45      2.18 o 
   6   4   5        1.36        1.75      1.88 o 
   7   4   5        0.02       -1.95      1.88 o 
   8   4   5       22.55       23.97      2.52 o 
  -6   5   5        4.56        2.68      2.51 o 
  -5   5   5       10.07       11.76      2.91 o 
  -4   5   5       20.89       25.79      3.37 o 
  -3   5   5      200.14      179.33      6.04 o 
  -2   5   5        4.62        5.65      2.15 o 
  -1   5   5      473.37      412.47      8.12 o 
   0   5   5      289.02      304.18     20.31 o 
   1   5   5        1.74        0.86      1.26 o 
   2   5   5      361.35      390.98      5.16 o 
   3   5   5        3.45        3.68      1.14 o 
   4   5   5      123.24      139.23      3.77 o 
   5   5   5       28.13       29.35      2.18 o 
   6   5   5       14.49       15.31      1.95 o 
   7   5   5        1.63       -0.33      1.38 o 
   8   5   5       27.22       28.04      4.06 o 
  -6   6   5        6.55        8.69      3.04 o 
  -5   6   5       48.03       59.65      4.69 o 
  -4   6   5       96.76       88.48      4.99 o 
  -3   6   5        0.28       -2.01      1.88 o 
  -2   6   5        2.57        5.88      2.34 o 
  -1   6   5       35.33       37.85      3.30 o 
   0   6   5       52.20       53.01      3.47 o 
   1   6   5        6.29       11.97      1.41 o 
   2   6   5      261.80      280.96      4.71 o 
   3   6   5        0.15       -0.89      1.05 o 
   4   6   5      198.04      208.96      4.69 o 
   5   6   5      132.85      127.07      3.99 o 
   6   6   5       28.55       29.67      2.53 o 
   7   6   5       75.00       72.13      3.57 o 
  -5   7   5        0.06       -2.84      2.38 o 
  -4   7   5        0.18        0.63      2.44 o 
  -3   7   5       24.37       21.30      3.50 o 
  -2   7   5        4.07        3.37      2.58 o 
  -1   7   5        0.10       -1.49      2.05 o 
   0   7   5       82.79       76.13      4.26 o 
   1   7   5       43.52       45.31      3.53 o 
   2   7   5      220.23      235.14      4.62 o 
   3   7   5      198.04      211.37      4.66 o 
   4   7   5       80.84       87.12      3.35 o 
   5   7   5       98.73       91.06      3.63 o 
   6   7   5        0.00        0.87      1.58 o 
   7   7   5        3.16        3.35      1.91 o 
  -4   8   5       30.14       28.93      4.10 o 
  -3   8   5       92.54       78.64      5.05 o 
  -2   8   5        1.54       -3.01      2.34 o 
  -1   8   5       26.03       26.62      3.63 o 
   0   8   5        0.15        1.82      2.01 o 
   1   8   5        0.99        1.26      1.88 o 
   2   8   5        1.56        2.41      1.85 o 
   3   8   5        7.99        9.38      1.74 o 
   4   8   5       10.90       13.95      2.07 o 
   5   8   5       28.85       32.58      2.63 o 
   4   9   5        3.30        6.32      1.87 o 
  -2  -6   6       32.45       32.20      4.16 o 
  -1  -6   6        8.13        8.67      1.81 o 
   0  -6   6       47.01       47.65      5.05 o 
   1  -6   6        0.02        2.35      1.60 o 
   2  -6   6        1.10        2.29      1.55 o 
   3  -6   6        4.54        4.32      1.94 o 
  -4  -5   6       35.35       38.41      4.06 o 
  -3  -5   6       13.34       14.70      3.17 o 
  -2  -5   6        9.69        7.83      2.48 o 
  -1  -5   6        2.14        0.88      1.34 o 
   0  -5   6       21.24       22.84      2.59 o 
   1  -5   6        1.33        1.01      1.39 o 
   2  -5   6       37.84       37.29      3.39 o 
   3  -5   6       94.90       90.12      3.65 o 
   4  -5   6       18.34       24.57      3.88 o 
   5  -5   6        5.45        4.52      2.71 o 
  -5  -4   6        8.73        7.30      2.34 o 
  -4  -4   6        3.34        0.99      1.98 o 
  -3  -4   6       34.84       33.79      3.43 o 
  -2  -4   6       88.29       93.04      4.89 o 
  -1  -4   6       48.20       52.96      2.60 o 
   0  -4   6        0.41        0.43      1.60 o 
   1  -4   6      104.05      105.99      5.05 o 
   2  -4   6       82.42       81.50      6.65 o 
   3  -4   6      214.82      225.69     13.24 o 
   4  -4   6      123.47      120.79      8.77 o 
   5  -4   6        0.68        1.27      1.49 o 
   6  -4   6        0.98       -0.99      2.34 o 
  -6  -3   6        3.74        4.10      2.51 o 
  -5  -3   6       52.46       62.42      4.52 o 
  -4  -3   6        0.14        0.59      1.78 o 
  -3  -3   6        4.57        6.57      2.25 o 
  -2  -3   6        8.44        6.57      2.01 o 
  -1  -3   6       39.52       45.02      3.43 o 
   0  -3   6      322.35      316.93     25.38 o 
   1  -3   6      216.40      232.83     24.75 o 
   2  -3   6       91.26       95.84      9.99 o 
   3  -3   6       12.51       10.35      1.77 o 
   4  -3   6       60.68       60.93     10.19 o 
   5  -3   6        2.10        0.26      2.61 o 
   6  -3   6       52.70       47.59      3.96 o 
   7  -3   6       41.99       37.09      3.86 o 
  -6  -2   6       18.87       25.60      3.07 o 
  -5  -2   6        2.61        0.43      1.88 o 
  -4  -2   6       96.23       92.54      4.56 o 
  -3  -2   6        8.21        7.46      1.98 o 
  -2  -2   6      105.08      103.21      4.43 o 
  -1  -2   6        0.01       -0.56      1.32 o 
   0  -2   6      174.13      144.26      5.02 o 
   1  -2   6      393.75      388.72     32.37 o 
   2  -2   6      257.75      225.02     35.45 o 
   3  -2   6       12.70       10.63      1.95 o 
   4  -2   6      213.92      216.38     31.49 o 
   5  -2   6      122.76      114.63     12.65 o 
   6  -2   6       22.71       25.27      6.39 o 
   7  -2   6      151.95      159.75      6.37 o 
  -7  -1   6        9.88       19.52      3.40 o 
  -6  -1   6      102.62      118.47      5.65 o 
  -5  -1   6       22.75       24.64      3.27 o 
  -4  -1   6      285.34      281.17      5.17 o 
  -3  -1   6      147.81      151.42      3.43 o 
  -2  -1   6       45.18       38.97      2.91 o 
  -1  -1   6       26.39       27.80      3.81 o 
   0  -1   6       69.70       53.10      2.92 o 
   1  -1   6       24.70       20.75      1.32 o 
   2  -1   6       47.91       43.87      6.77 o 
   3  -1   6      136.19      113.20     13.26 o 
   4  -1   6        0.06        0.03      1.09 o 
   5  -1   6      117.71      120.26      5.40 o 
   6  -1   6       12.99       15.61      1.80 o 
   7  -1   6       91.14       85.60      5.38 o 
  -7   0   6       25.26       29.62      3.93 o 
  -6   0   6       34.64       30.32      3.67 o 
  -5   0   6       86.40       79.99      4.39 o 
  -4   0   6       67.32       67.26      2.55 o 
  -3   0   6       33.93       30.42      1.81 o 
  -2   0   6        7.43        4.77      1.14 o 
  -1   0   6      156.23      149.75      3.03 o 
   0   0   6       80.50       76.66      8.08 o 
   1   0   6       10.27        6.08      1.65 o 
   2   0   6        3.99        3.96      1.82 o 
   3   0   6      143.84      158.40      5.19 o 
   4   0   6      107.13      104.89      4.59 o 
   5   0   6       44.27       42.47      3.53 o 
   6   0   6        2.73        3.75      1.49 o 
   7   0   6       14.13       15.37      2.02 o 
   8   0   6        8.71       13.49      2.14 o 
  -7   1   6       13.78       16.25      3.30 o 
  -6   1   6       72.77       86.46      5.05 o 
  -5   1   6      196.79      199.65      6.67 o 
  -4   1   6        0.28       -2.21      1.68 o 
  -3   1   6      264.53      270.91      8.59 o 
  -2   1   6       39.83       42.82      1.94 o 
  -1   1   6      162.65      156.10      7.46 o 
   0   1   6      641.57      627.10     51.60 o 
   1   1   6      150.11      141.95      4.39 o 
   2   1   6      109.87      120.45      4.19 o 
   3   1   6        3.31        2.05      1.52 o 
   4   1   6       36.72       37.15      3.14 o 
   5   1   6      125.79      113.12      4.85 o 
   6   1   6        2.81        3.24      2.01 o 
   7   1   6       75.19       78.54      9.54 o 
   8   1   6        0.15        1.53      2.11 o 
  -7   2   6        0.17        1.02      2.54 o 
  -6   2   6        0.66        0.30      2.31 o 
  -5   2   6       36.30       30.75      3.43 o 
  -4   2   6      188.71      177.15      6.11 o 
  -3   2   6      168.47      168.40      5.55 o 
  -2   2   6       32.90       25.35      1.63 o 
  -1   2   6       67.63       64.91      2.79 o 
   0   2   6       56.38       54.87      3.05 o 
   1   2   6      153.79      159.58      4.49 o 
   2   2   6      441.90      426.08      7.40 o 
   3   2   6       44.12       46.11      3.07 o 
   4   2   6      106.21       99.15      4.29 o 
   5   2   6       11.80        8.45      2.25 o 
   6   2   6        0.30       -0.50      1.78 o 
   7   2   6      260.04      267.46      9.02 o 
   8   2   6        7.98        7.95      3.47 o 
  -7   3   6        3.89        7.33      2.97 o 
  -6   3   6        6.59        6.28      2.84 o 
  -5   3   6        1.79        0.07      2.11 o 
  -4   3   6       57.96       59.45      4.13 o 
  -3   3   6       49.07       52.91      3.57 o 
  -2   3   6      162.01      154.07      3.55 o 
  -1   3   6      191.18      171.21      5.02 o 
   0   3   6      428.58      467.45      5.14 o 
   1   3   6      187.19      150.21      4.33 o 
   2   3   6       23.65       27.58      2.38 o 
   4   3   6      132.14      128.54      4.85 o 
   5   3   6      351.50      343.84      8.09 o 
   6   3   6       23.12       28.93      3.17 o 
   7   3   6       42.76       36.10      3.67 o 
   8   3   6        4.35        5.38      2.71 o 
  -6   4   6        6.40        8.52      2.97 o 
  -5   4   6        0.01        0.66      2.34 o 
  -4   4   6        4.14        5.55      2.44 o 
  -3   4   6      160.62      156.91      5.85 o 
  -2   4   6       11.19        7.63      2.08 o 
  -1   4   6      155.04      142.68      3.00 o 
   0   4   6       24.14       28.39      1.77 o 
   1   4   6       25.15       24.24      2.28 o 
   2   4   6       26.54       38.84      2.77 o 
   3   4   6       32.59       29.36      2.68 o 
   4   4   6       83.77       78.54      4.06 o 
   5   4   6      339.52      332.51      8.22 o 
   6   4   6       24.06       24.24      3.30 o 
   7   4   6       31.32       36.23      3.70 o 
   8   4   6       52.37       47.89      4.23 o 
  -6   5   6       18.82       15.85      3.34 o 
  -5   5   6        9.16       10.07      2.74 o 
  -4   5   6       61.84       58.52      4.33 o 
  -3   5   6       73.51       66.81      4.23 o 
  -2   5   6       26.59       29.26      3.37 o 
  -1   5   6       50.52       55.82      3.67 o 
   0   5   6      252.45      285.80     13.95 o 
   1   5   6        4.02        7.79      1.68 o 
   2   5   6       16.94       19.62      2.34 o 
   3   5   6        5.45        4.29      1.75 o 
   4   5   6       30.74       33.62      3.07 o 
   5   5   6       22.44       22.00      3.01 o 
   6   5   6       16.06       16.12      2.97 o 
   7   5   6        4.01        3.17      2.31 o 
   8   5   6        0.53       -1.62      2.41 o 
  -5   6   6       18.54       19.68      3.70 o 
  -4   6   6       32.91       27.08      3.80 o 
  -3   6   6        0.74        1.68      2.28 o 
  -2   6   6       37.95       36.92      3.67 o 
  -1   6   6        8.48        6.54      2.38 o 
   0   6   6       39.63       42.44      3.40 o 
   1   6   6       23.27       21.00      2.44 o 
   2   6   6        6.81        5.94      1.98 o 
   3   6   6       19.10       24.94      2.97 o 
   4   6   6       17.92       20.01      2.91 o 
   5   6   6       22.52       26.42      2.36 o 
   6   6   6        4.37        3.17      2.25 o 
   7   6   6       10.39        8.42      2.91 o 
  -4   7   6        2.31        0.86      2.48 o 
  -3   7   6       85.44       67.37      4.69 o 
  -2   7   6       56.28       55.91      4.23 o 
  -1   7   6       28.92       27.64      3.27 o 
   0   7   6       37.30       35.11      3.37 o 
   1   7   6       46.83       44.52      3.63 o 
   2   7   6        0.05       -2.21      1.59 o 
   3   7   6       47.40       55.69      2.79 o 
   4   7   6       68.72       66.82      3.09 o 
   5   7   6        7.22        7.43      1.93 o 
   6   7   6       17.29       23.36      2.60 o 
  -3   8   6       10.32        4.43      2.71 o 
  -2   8   6        0.01        1.09      2.58 o 
  -1   8   6        9.82       13.14      2.91 o 
   0   8   6       32.47       30.32      3.43 o 
   1   8   6       90.94       90.59      4.89 o 
   3   8   6        3.07        3.07      1.56 o 
   4   8   6       19.69       26.49      2.64 o 
   5   8   6        1.81        0.33      1.73 o 
  -1   9   6        0.28        3.30      2.87 o 
   0   9   6       22.64       24.64      3.57 o 
   1   9   6       29.89       35.83      4.19 o 
   2   9   6       21.58       25.50      3.63 o 
  -3  -5   7        0.07        0.30      2.38 o 
  -2  -5   7       26.43       27.11      3.77 o 
  -1  -5   7       16.43       20.77      3.30 o 
   0  -5   7        0.57        0.21      1.49 o 
   1  -5   7       42.53       43.77      2.99 o 
   2  -5   7       64.80       69.85      3.42 o 
   3  -5   7        4.84        5.36      1.88 o 
   4  -5   7        0.28       -1.99      2.68 o 
  -4  -4   7        0.00        0.46      1.88 o 
  -3  -4   7       62.88       52.18      4.06 o 
  -2  -4   7       39.29       40.29      3.80 o 
  -1  -4   7      112.97      106.61      5.45 o 
   0  -4   7       14.51       13.82      1.87 o 
   1  -4   7        3.44        2.89      2.74 o 
   2  -4   7       59.39       63.03      3.67 o 
   3  -4   7        0.18        0.94      1.54 o 
   4  -4   7        1.22        2.04      1.58 o 
   5  -4   7        2.81        2.08      2.44 o 
  -5  -3   7       16.01       20.31      3.37 o 
  -4  -3   7        3.93        2.15      2.25 o 
  -3  -3   7      152.21      152.45      6.28 o 
  -2  -3   7       72.13       75.33      4.36 o 
  -1  -3   7       63.80       57.17      3.96 o 
   0  -3   7        3.71        4.95      2.25 o 
   1  -3   7      107.17      102.71      6.09 o 
   2  -3   7      329.45      325.61     19.39 o 
   3  -3   7       25.99       25.71      2.41 o 
   4  -3   7       10.60       10.73      1.90 o 
   5  -3   7       16.49       16.64      2.19 o 
   6  -3   7        1.55        0.33      1.67 o 
  -6  -2   7       23.67       29.76      3.67 o 
  -5  -2   7       16.92       18.59      2.91 o 
  -4  -2   7        0.79        1.09      1.78 o 
  -3  -2   7        6.55        6.11      2.18 o 
  -2  -2   7       66.19       62.29      3.96 o 
  -1  -2   7       10.02       11.30      2.41 o 
   0  -2   7       76.61       74.90      4.26 o 
   1  -2   7       63.71       50.37      3.67 o 
   2  -2   7      165.03      152.45     10.87 o 
   3  -2   7      117.30      103.63     14.07 o 
   4  -2   7       46.98       42.69      3.42 o 
   5  -2   7        1.80        3.01      1.43 o 
   6  -2   7       26.83       25.24      2.51 o 
   7  -2   7        0.04        6.70      2.54 o 
  -6  -1   7       24.96       29.99      3.73 o 
  -5  -1   7        6.94       10.29      2.13 o 
  -4  -1   7        8.91        4.32      1.45 o 
  -3  -1   7        4.78        6.84      1.42 o 
  -2  -1   7       15.16       21.33      1.81 o 
  -1  -1   7      112.11      119.69      4.82 o 
   0  -1   7      765.38      709.61     10.93 o 
   1  -1   7       46.82       38.48      3.24 o 
   2  -1   7       22.58       27.78      3.07 o 
   3  -1   7      189.60      168.27      5.88 o 
   4  -1   7       57.82       59.12      4.16 o 
   5  -1   7       27.61       31.33      2.35 o 
   6  -1   7       32.31       34.38      3.78 o 
   7  -1   7        0.65       -1.05      2.21 o 
  -6   0   7        6.38       10.73      3.04 o 
  -5   0   7       50.79       56.31      4.19 o 
  -4   0   7        2.45        3.95      1.26 o 
  -3   0   7        2.85        0.83      2.10 o 
  -2   0   7        1.14        0.12      1.10 o 
  -1   0   7      333.23      295.58      5.83 o 
   0   0   7       48.08       45.33      4.48 o 
   1   0   7       27.88       29.04      3.80 o 
   2   0   7        2.94        2.44      1.95 o 
   3   0   7        3.91        3.60      2.08 o 
   4   0   7      137.87      116.91      5.15 o 
   5   0   7       13.42        9.94      2.61 o 
   6   0   7      198.76      160.58      6.34 o 
   7   0   7        0.00        1.19      2.51 o 
   8   0   7       23.48       28.14      2.63 o 
  -6   1   7       10.69        9.61      2.77 o 
  -5   1   7      159.02      161.00      6.31 o 
  -4   1   7       78.09       70.45      4.29 o 
  -3   1   7        7.14       10.24      1.49 o 
  -2   1   7       82.19       79.98      5.37 o 
  -1   1   7      141.15      130.76      3.13 o 
   0   1   7        0.46       -1.39      0.93 o 
   1   1   7       51.41       48.65      3.30 o 
   2   1   7      117.63      105.49      4.46 o 
   3   1   7       41.59       32.37      3.17 o 
   4   1   7       79.71       77.18      4.33 o 
   5   1   7      112.13      107.17      5.09 o 
   6   1   7      387.62      374.26      9.15 o 
   7   1   7       43.73       43.26      4.06 o 
   8   1   7        2.60        4.95      2.77 o 
  -6   2   7      113.78      131.51      6.41 o 
  -5   2   7        0.26        2.61      2.28 o 
  -4   2   7       52.44       61.63      4.19 o 
  -3   2   7       18.03       23.81      3.07 o 
  -2   2   7       66.84       63.08      2.42 o 
  -1   2   7      337.82      320.77     16.30 o 
   0   2   7        3.35        7.54      2.10 o 
   1   2   7      224.64      235.18      5.85 o 
   2   2   7      185.66      208.96      5.81 o 
   3   2   7      177.57      187.36      5.78 o 
   4   2   7       11.82       12.05      2.54 o 
   5   2   7      129.04      122.89      5.35 o 
   6   2   7        1.27        0.17      1.75 o 
   7   2   7       10.80       10.80      2.97 o 
   8   2   7        9.79       12.32      3.20 o 
  -6   3   7       28.10       33.36      4.19 o 
  -5   3   7       20.77       19.29      3.40 o 
  -4   3   7       68.32       67.77      4.56 o 
  -3   3   7       91.85       93.60      4.82 o 
  -2   3   7       55.49       54.00      3.57 o 
  -1   3   7      152.15      147.92      4.59 o 
   0   3   7        9.71       14.38      1.56 o 
   1   3   7      923.78      935.78     11.03 o 
   2   3   7       14.21       13.74      2.28 o 
   3   3   7      231.05      233.93      6.28 o 
   4   3   7       78.50       82.63      4.16 o 
   5   3   7        2.85        0.76      1.95 o 
   6   3   7      173.94      165.03      6.37 o 
   7   3   7        9.69       11.13      2.87 o 
   8   3   7        3.79        4.36      2.71 o 
  -6   4   7       15.06       17.31      3.60 o 
  -5   4   7       72.00       75.86      5.09 o 
  -4   4   7       74.56       65.10      4.56 o 
  -3   4   7      164.03      147.43      6.01 o 
  -2   4   7        2.73        4.16      1.95 o 
  -1   4   7      399.23      377.56      8.16 o 
   0   4   7       31.70       33.59      1.98 o 
   1   4   7      127.77      119.39      4.26 o 
   2   4   7       83.89       83.99      3.86 o 
   3   4   7      217.19      216.89      6.18 o 
   4   4   7        0.04       -0.20      1.72 o 
   5   4   7        2.27        5.52      2.28 o 
   6   4   7      116.58      105.55      5.38 o 
   7   4   7        0.14       -2.18      2.15 o 
   8   4   7       42.70       39.76      4.23 o 
  -6   5   7        5.18        6.87      3.14 o 
  -5   5   7       97.67       89.77      5.68 o 
  -4   5   7        1.06       -0.10      2.21 o 
  -3   5   7       33.01       31.77      3.77 o 
  -2   5   7      128.97      108.20      5.28 o 
  -1   5   7      213.30      208.20      6.61 o 
   0   5   7        8.19       11.10      2.79 o 
   1   5   7       68.32       68.17      3.50 o 
   2   5   7       92.45       94.98      4.23 o 
   3   5   7        0.31       -0.26      1.65 o 
   4   5   7      335.59      347.34      8.39 o 
   5   5   7        6.25        7.40      2.34 o 
   6   5   7      100.27      105.16      5.38 o 
   7   5   7       48.18       46.96      4.33 o 
  -5   6   7        0.28       -3.27      2.18 o 
  -4   6   7        2.80        4.82      2.61 o 
  -3   6   7       21.62       22.19      3.53 o 
  -2   6   7      102.18       89.70      5.09 o 
  -1   6   7        3.02        2.08      2.25 o 
   0   6   7        8.98       11.13      2.58 o 
   1   6   7       18.78       20.58      1.96 o 
   2   6   7       28.59       29.36      2.87 o 
   3   6   7      133.86      150.54      5.65 o 
   4   6   7      105.14      109.68      5.19 o 
   5   6   7        2.65        4.79      2.38 o 
   6   6   7        7.36        3.77      2.58 o 
   7   6   7        0.56        0.89      2.44 o 
  -4   7   7       10.78       15.85      3.53 o 
  -3   7   7        0.38       -0.33      2.38 o 
  -2   7   7        5.03        6.80      2.38 o 
  -1   7   7       54.93       57.00      4.23 o 
   0   7   7        2.89       -0.17      2.05 o 
   1   7   7        1.28        0.30      1.95 o 
   2   7   7       22.11       25.93      3.10 o 
   3   7   7       20.01       27.28      3.20 o 
   4   7   7       26.23       28.01      3.37 o 
   5   7   7       18.05       20.54      3.40 o 
   6   7   7        0.70       -0.96      2.34 o 
  -3   8   7        7.10        7.00      3.04 o 
  -2   8   7       14.77       19.12      3.43 o 
  -1   8   7        2.87        3.43      2.61 o 
   0   8   7        1.15        1.88      2.21 o 
   1   8   7        2.89        2.28      2.21 o 
   3   8   7       34.39       40.49      3.70 o 
   4   8   7        4.02        0.79      2.18 o 
   5   8   7        6.44        6.08      2.74 o 
  -1   9   7        0.58       -3.27      2.18 o 
   0   9   7       13.13       17.64      3.57 o 
   1   9   7        7.57        6.84      3.04 o 
   2   9   7        5.77        5.78      2.64 o 
  -1  -5   8       25.66       29.06      4.19 o 
   0  -5   8        7.08        5.81      2.71 o 
   1  -5   8       50.07       58.72      3.29 o 
   2  -5   8        0.86        1.83      1.74 o 
  -3  -4   8       52.15       55.55      4.56 o 
  -2  -4   8        9.60       11.99      2.68 o 
  -1  -4   8       36.32       43.86      3.90 o 
   0  -4   8        4.73        3.10      2.51 o 
   1  -4   8       80.34       89.92      3.85 o 
   2  -4   8        9.62       13.01      2.12 o 
   3  -4   8       26.59       27.59      2.55 o 
   4  -4   8        0.02       -1.56      1.72 o 
  -4  -3   8        5.93        6.61      2.64 o 
  -3  -3   8       40.79       44.95      4.03 o 
  -2  -3   8       54.69       55.09      4.23 o 
  -1  -3   8        3.00        4.03      2.34 o 
   0  -3   8       27.68       29.20      3.20 o 
   1  -3   8      104.59       96.34      5.09 o 
   2  -3   8        5.72        4.59      2.00 o 
   3  -3   8       31.94       35.69      2.60 o 
   4  -3   8       50.53       57.19      3.47 o 
   5  -3   8       10.78       10.37      2.11 o 
  -5  -2   8        2.90        4.03      2.51 o 
  -4  -2   8       84.85       82.04      4.82 o 
  -3  -2   8        4.60        3.86      2.18 o 
  -2  -2   8       97.36       94.23      4.99 o 
  -1  -2   8        4.03        3.93      2.18 o 
   0  -2   8       38.94       39.07      3.57 o 
   1  -2   8       30.55       30.38      3.34 o 
   2  -2   8        7.73        7.53      2.54 o 
   3  -2   8        2.73        3.63      2.31 o 
   4  -2   8       10.03       11.56      2.00 o 
   5  -2   8       26.44       25.27      2.68 o 
   6  -2   8       18.10       14.93      2.44 o 
  -5  -1   8        1.15        0.63      2.21 o 
  -4  -1   8       57.30       56.21      4.00 o 
  -3  -1   8        2.17        3.47      1.92 o 
  -2  -1   8      105.64      108.43      4.99 o 
  -1  -1   8        1.16        0.03      1.62 o 
   0  -1   8      104.88       90.43      4.66 o 
   1  -1   8      171.45      159.82      5.91 o 
   2  -1   8       33.89       22.33      3.17 o 
   3  -1   8        3.27        1.06      2.21 o 
   4  -1   8        0.69        1.09      2.31 o 
   5  -1   8        0.02       -1.85      2.15 o 
   6  -1   8        1.92        1.75      2.77 o 
   7  -1   8        0.06       -1.98      2.71 o 
  -6   0   8       23.75       31.05      3.96 o 
  -5   0   8        0.29        4.23      2.54 o 
  -4   0   8       26.50       25.17      2.17 o 
  -3   0   8       28.60       27.93      2.04 o 
  -2   0   8        0.94        1.29      2.16 o 
  -1   0   8       26.58       28.67      2.06 o 
   0   0   8      251.54      221.39      6.04 o 
   1   0   8       85.49       96.23      9.43 o 
   2   0   8      121.60      105.82      4.99 o 
   3   0   8       54.45       51.09      3.96 o 
   4   0   8        0.79       -2.33      1.55 o 
   5   0   8       37.22       38.54      3.67 o 
   6   0   8        5.54        4.10      2.68 o 
   7   0   8        3.00       -2.58      2.41 o 
  -6   1   8        3.63       -0.43      2.21 o 
  -5   1   8       20.96       21.83      3.37 o 
  -4   1   8        0.00       -0.79      1.92 o 
  -3   1   8        0.09        0.18      1.22 o 
  -2   1   8       98.00       98.99      7.13 o 
  -1   1   8       25.95       26.62      2.00 o 
   0   1   8        2.62        1.96      1.26 o 
   1   1   8       27.72       29.42      1.98 o 
   2   1   8      165.09      145.65      5.32 o 
   3   1   8       82.14       68.93      4.29 o 
   4   1   8       27.77       28.60      3.40 o 
   5   1   8      216.49      189.21      6.84 o 
   6   1   8        0.00       -0.59      2.25 o 
   7   1   8       24.02       25.33      4.00 o 
   8   1   8        0.22       -3.72      2.48 o 
  -6   2   8       23.22       27.91      4.16 o 
  -5   2   8       48.12       53.04      4.36 o 
  -4   2   8        2.72        5.02      2.51 o 
  -3   2   8        6.29        9.78      2.61 o 
  -2   2   8       72.33       73.07      2.72 o 
  -1   2   8       47.89       49.37      3.83 o 
   0   2   8      155.46      143.26      5.42 o 
   1   2   8      287.34      266.83     15.70 o 
   2   2   8        7.92        7.43      2.41 o 
   3   2   8      263.38      259.79      7.17 o 
   4   2   8        2.59        1.42      2.18 o 
   5   2   8      414.06      393.25      9.41 o 
   6   2   8       36.02       36.49      3.57 o 
   7   2   8       26.59       28.17      3.96 o 
   8   2   8        0.08        0.23      2.77 o 
  -6   3   8       18.43       24.18      4.06 o 
  -5   3   8       42.32       43.07      4.29 o 
  -4   3   8        9.70       12.09      3.01 o 
  -3   3   8      159.52      147.13      6.01 o 
  -2   3   8       12.30       12.42      2.64 o 
  -1   3   8       39.06       33.07      2.84 o 
   0   3   8        6.81        5.71      1.42 o 
   1   3   8      191.81      186.94     11.21 o 
   2   3   8       43.30       47.13      3.37 o 
   3   3   8      164.48      158.76      5.75 o 
   4   3   8       85.20       78.90      4.56 o 
   5   3   8      337.60      298.92      8.32 o 
   6   3   8       16.02       13.90      3.01 o 
   7   3   8       60.05       66.85      4.89 o 
   8   3   8       47.38       45.71      4.52 o 
  -5   4   8       55.47       59.65      4.89 o 
  -4   4   8       39.02       35.77      4.00 o 
  -3   4   8      115.72      103.31      5.38 o 
  -2   4   8       86.36       87.16      4.82 o 
  -1   4   8       33.16       30.75      3.24 o 
   0   4   8      153.13      162.85      9.74 o 
   1   4   8       82.54       90.86      3.72 o 
   2   4   8      129.26      144.19      5.28 o 
   3   4   8      125.79      124.05      5.19 o 
   4   4   8      127.08      138.81      5.65 o 
   5   4   8        9.65        6.11      2.51 o 
   6   4   8       14.91       17.90      3.20 o 
   7   4   8        0.24        2.41      2.25 o 
  -5   5   8       28.73       33.32      4.39 o 
  -4   5   8       49.09       50.17      4.46 o 
  -3   5   8       20.36       17.67      3.20 o 
  -2   5   8      119.58      109.38      5.52 o 
  -1   5   8        2.17        3.07      2.21 o 
   0   5   8       98.02      104.83      4.89 o 
   1   5   8       35.06       35.30      2.32 o 
   2   5   8      179.38      180.85      5.78 o 
   3   5   8       43.71       41.65      3.43 o 
   4   5   8        2.60        6.57      2.41 o 
   5   5   8       35.71       31.67      3.50 o 
   6   5   8        5.22        4.99      2.51 o 
   7   5   8        3.68        0.33      2.38 o 
  -4   6   8        1.44       -0.23      2.64 o 
  -3   6   8        3.01        2.77      2.51 o 
  -2   6   8      105.78       99.87      5.52 o 
  -1   6   8        4.32        5.55      2.41 o 
   0   6   8      139.58      135.94      5.88 o 
   1   6   8       11.72       12.72      2.61 o 
   2   6   8       34.89       38.44      3.24 o 
   3   6   8        1.12        2.74      2.05 o 
   4   6   8       10.74       11.79      2.71 o 
   5   6   8       96.72      114.44      5.61 o 
   6   6   8        9.17       15.92      3.27 o 
   7   6   8        0.00       -2.38      2.44 o 
  -3   7   8       34.11       36.16      4.46 o 
  -2   7   8       14.11       13.97      3.24 o 
  -1   7   8        3.21        2.74      2.41 o 
   0   7   8        8.47       10.14      2.84 o 
   1   7   8        7.09        7.46      2.64 o 
   3   7   8        9.14       10.24      2.71 o 
   4   7   8        1.70       -0.89      2.28 o 
   5   7   8       43.08       41.02      4.10 o 
   6   7   8        7.27        8.59      2.97 o 
  -2   8   8        0.00       -2.48      2.41 o 
  -1   8   8        5.54        2.48      2.61 o 
   0   8   8        0.20        0.53      2.44 o 
   1   8   8        0.07        2.81      2.51 o 
   2   8   8        6.71       10.27      3.01 o 
   3   8   8       69.20       78.54      5.02 o 
   4   8   8       20.60       32.27      3.90 o 
   5   8   8        0.58       -0.56      2.54 o 
   1   9   8       14.05       14.83      3.40 o 
  -1  -4   9        1.42        2.38      2.58 o 
   0  -4   9       38.43       45.97      4.43 o 
   1  -4   9       17.60       25.03      3.80 o 
   2  -4   9       29.29       29.46      4.26 o 
  -3  -3   9        2.62        4.62      2.61 o 
  -2  -3   9       20.60       30.02      4.00 o 
  -1  -3   9       33.60       31.90      3.73 o 
   0  -3   9       50.04       59.18      4.59 o 
   1  -3   9        0.24        0.69      2.31 o 
   2  -3   9       58.39       54.03      4.52 o 
   3  -3   9        0.13       -2.31      1.88 o 
   4  -3   9      127.00      137.46     12.45 o 
  -4  -2   9       17.19       24.87      3.63 o 
  -3  -2   9        5.58        7.83      2.68 o 
  -2  -2   9       61.78       75.14      4.82 o 
  -1  -2   9        0.01       -0.83      1.98 o 
   0  -2   9      145.47      147.63      6.37 o 
   1  -2   9        0.70        0.33      2.11 o 
   2  -2   9       29.30       32.47      3.67 o 
   3  -2   9       29.19       31.80      3.80 o 
   4  -2   9       19.77       19.02      3.57 o 
   5  -2   9       11.61       12.72      3.40 o 
  -4  -1   9       20.49       21.63      3.37 o 
  -3  -1   9       23.89       29.86      3.37 o 
  -2  -1   9        2.15        1.78      2.05 o 
  -1  -1   9       94.08      105.32      5.22 o 
   0  -1   9       84.67       79.63      4.72 o 
   1  -1   9       24.58       22.82      3.10 o 
   2  -1   9       15.93       14.90      3.07 o 
   3  -1   9        2.97       -0.43      2.21 o 
   4  -1   9       12.05        7.50      2.97 o 
   5  -1   9       87.56       80.45      5.28 o 
   6  -1   9        2.67        1.16      2.81 o 
  -3   0   9       57.75       65.62      4.13 o 
  -2   0   9       23.16       24.37      3.10 o 
  -1   0   9        2.50        1.26      1.98 o 
   0   0   9        7.24        6.94      2.48 o 
   1   0   9        4.74        3.73      2.01 o 
   2   0   9        0.27        1.39      2.05 o 
   3   0   9       12.01        6.41      2.68 o 
   4   0   9       63.66       53.34      4.36 o 
   5   0   9       13.04       10.60      3.07 o 
   6   0   9        8.03        9.97      3.30 o 
   7   0   9       11.50       15.29      3.86 o 
  -5   1   9       16.90       17.97      3.67 o 
  -4   1   9        5.24        7.03      2.64 o 
  -3   1   9       15.81       16.91      2.04 o 
  -2   1   9        5.28        6.64      1.60 o 
  -1   1   9      227.33      206.62      4.46 o 
   0   1   9      254.68      239.68      8.37 o 
   1   1   9      117.04      106.42     10.02 o 
   2   1   9        0.02        1.68      2.15 o 
   3   1   9        5.84        7.00      2.61 o 
   4   1   9        0.01        0.56      2.28 o 
   5   1   9       44.55       39.76      4.06 o 
   6   1   9        2.85        1.49      2.61 o 
   7   1   9       13.91       14.93      3.60 o 
  -5   2   9        2.63        4.72      2.68 o 
  -4   2   9       27.20       32.50      4.00 o 
  -3   2   9        4.66        2.21      2.31 o 
  -2   2   9        0.88        0.34      1.39 o 
  -1   2   9      208.12      196.60      6.41 o 
   0   2   9      121.68      131.00      8.64 o 
   1   2   9      466.69      433.57     30.50 o 
   2   2   9       20.89       22.79      3.34 o 
   3   2   9       11.85       18.33      3.24 o 
   4   2   9      105.85       89.47      4.92 o 
   5   2   9        5.83       10.80      2.71 o 
   6   2   9       12.76       10.87      3.14 o 
   7   2   9       16.69       16.94      3.77 o 
  -5   3   9        5.70        6.70      3.07 o 
  -4   3   9        0.50        0.73      2.61 o 
  -3   3   9      125.30      124.38      5.91 o 
  -2   3   9       49.04       49.94      4.06 o 
  -1   3   9       98.53       89.86      3.20 o 
   0   3   9       35.71       36.67      2.44 o 
   1   3   9      102.06      100.80      3.78 o 
   2   3   9       41.35       46.60      3.83 o 
   3   3   9       73.46       71.73      4.36 o 
   4   3   9      111.87      107.01      5.42 o 
   5   3   9        3.29        1.52      2.41 o 
   6   3   9       25.64       18.56      3.30 o 
   7   3   9        4.01        0.50      2.64 o 
  -5   4   9        8.86        9.64      3.24 o 
  -4   4   9       25.19       22.85      3.86 o 
  -3   4   9       61.76       59.02      4.66 o 
  -2   4   9       14.01       19.06      3.37 o 
  -1   4   9       62.03       59.48      4.19 o 
   0   4   9       15.69       16.23      2.08 o 
   1   4   9       34.50       36.82      2.39 o 
   2   4   9      229.37      234.62      6.97 o 
   3   4   9        9.81       10.83      2.74 o 
   4   4   9      268.01      270.59      8.06 o 
   5   4   9        0.98       -3.22      2.15 o 
   6   4   9       40.39       43.10      4.16 o 
   7   4   9       19.67       25.60      4.00 o 
  -4   5   9       16.31       19.68      3.77 o 
  -3   5   9        0.77        1.65      2.54 o 
  -2   5   9       21.28       21.07      3.57 o 
  -1   5   9       16.51       15.42      2.84 o 
   0   5   9       44.80       45.08      3.86 o 
   1   5   9        6.00        9.04      2.26 o 
   2   5   9       74.37       78.93      4.66 o 
   3   5   9       89.09       98.22      5.05 o 
   4   5   9      215.38      219.56      7.33 o 
   5   5   9        0.05       -0.46      2.34 o 
   6   5   9        2.90        1.95      2.48 o 
   7   5   9        4.44        0.00      2.71 o 
  -4   6   9       22.74       22.13      4.10 o 
  -3   6   9       20.72       22.62      3.83 o 
  -2   6   9        0.41        3.73      2.54 o 
  -1   6   9       16.09       17.87      3.17 o 
   0   6   9       68.59       63.51      4.56 o 
   1   6   9       39.99       50.17      4.10 o 
   2   6   9        0.07       -1.16      1.85 o 
   3   6   9       18.07       20.25      3.24 o 
   4   6   9       15.29       17.90      3.27 o 
   5   6   9        5.58        5.32      2.74 o 
   6   6   9        0.08       -2.01      2.34 o 
  -3   7   9       20.60       23.61      4.19 o 
  -2   7   9       23.30       28.20      4.06 o 
  -1   7   9       40.40       36.03      4.06 o 
   0   7   9        0.36       -1.88      2.08 o 
   1   7   9       10.08       14.10      3.07 o 
   2   7   9       30.11       27.58      3.80 o 
   3   7   9       10.57       14.00      3.14 o 
   4   7   9       74.89       87.65      5.38 o 
   5   7   9        1.57       -1.42      2.48 o 
  -1   8   9        9.66        7.99      3.17 o 
   0   8   9        7.89        6.57      3.04 o 
   1   8   9        9.29       10.07      2.91 o 
   2   8   9        5.70        5.81      2.91 o 
   4   8   9       64.06       77.28      5.32 o 
   0  -3  10       51.76       48.32      4.69 o 
   1  -3  10       11.74       12.65      3.34 o 
   2  -3  10       40.33       44.72      4.36 o 
  -2  -2  10       18.74       23.78      3.80 o 
  -1  -2  10       57.62       67.90      4.72 o 
   0  -2  10       11.71       11.39      2.81 o 
   1  -2  10       15.74       18.99      3.50 o 
   2  -2  10        0.87        1.65      2.51 o 
   3  -2  10       83.82       80.68      5.25 o 
   4  -2  10        4.00        7.76      3.20 o 
  -3  -1  10       25.67       32.80      3.67 o 
  -2  -1  10        0.84       -0.17      2.11 o 
  -1  -1  10       41.78       47.72      4.19 o 
   0  -1  10        0.86        1.95      2.34 o 
   1  -1  10       35.04       37.06      3.93 o 
   2  -1  10       11.36       18.63      3.40 o 
   3  -1  10       48.98       39.43      4.16 o 
   4  -1  10       16.60       16.12      3.27 o 
   5  -1  10        0.24       -1.98      2.77 o 
  -3   0  10        9.78       14.53      2.94 o 
  -2   0  10        8.89       14.99      2.87 o 
  -1   0  10       34.01       39.86      3.73 o 
   0   0  10        0.42        0.86      1.82 o 
   1   0  10       29.37       32.63      3.67 o 
   2   0  10       12.43       10.50      2.91 o 
   3   0  10        5.54        8.72      2.71 o 
   4   0  10       61.02       54.82      4.62 o 
   5   0  10       33.47       29.26      4.26 o 
   6   0  10       26.04       23.45      4.16 o 
  -2   1  10       22.94       25.33      3.07 o 
  -1   1  10       53.81       47.89      3.90 o 
   0   1  10        3.11        2.68      2.34 o 
   1   1  10       12.74       11.53      2.94 o 
   2   1  10        2.95        0.63      2.38 o 
   3   1  10       34.75       33.46      4.06 o 
   4   1  10       45.16       42.01      4.16 o 
   5   1  10       41.90       44.49      4.43 o 
   6   1  10        6.81        7.73      3.14 o 
  -4   2  10       53.12       55.42      4.76 o 
  -3   2  10       19.96       22.09      3.47 o 
  -2   2  10        2.55       -1.12      2.11 o 
  -1   2  10       53.73       51.54      2.79 o 
   0   2  10       56.64       47.26      2.65 o 
   1   2  10       18.60       23.61      2.23 o 
   2   2  10        0.59        0.96      1.50 o 
   3   2  10      103.89       93.07      5.32 o 
   4   2  10        6.72        8.26      2.94 o 
   5   2  10        6.08        8.06      2.71 o 
   6   2  10        5.72        4.82      3.10 o 
  -4   3  10        3.91        4.59      3.27 o 
  -3   3  10        3.00        2.51      2.71 o 
  -2   3  10       75.55       71.63      4.82 o 
  -1   3  10      183.43      194.06      6.80 o 
   0   3  10      104.64       94.21      3.44 o 
   1   3  10        5.92        6.69      1.83 o 
   2   3  10        6.14       10.14      2.81 o 
   3   3  10       21.24       26.02      3.67 o 
   4   3  10        3.81        6.57      2.84 o 
   5   3  10        0.01       -3.57      2.38 o 
   6   3  10       41.08       43.79      4.59 o 
  -4   4  10        1.96        2.84      2.97 o 
  -3   4  10        5.53        7.30      3.10 o 
  -2   4  10      120.16      111.00      5.88 o 
  -1   4  10       68.87       68.23      4.62 o 
   0   4  10       68.17       71.71      3.19 o 
   1   4  10        0.38       -0.98      1.49 o 
   2   4  10       26.99       30.05      3.60 o 
   3   4  10       29.84       34.35      4.03 o 
   4   4  10        0.01       -0.79      2.41 o 
   5   4  10        1.83        0.83      2.18 o 
   6   4  10        3.03        4.13      2.91 o 
  -3   5  10       18.40       20.41      3.80 o 
  -2   5  10       33.02       37.39      4.46 o 
  -1   5  10        8.68        6.74      2.74 o 
   0   5  10       64.08       63.97      4.59 o 
   1   5  10       29.31       30.63      2.47 o 
   2   5  10        0.22       -1.97      1.33 o 
   3   5  10       43.16       48.45      4.26 o 
   4   5  10        3.71        1.55      2.31 o 
   5   5  10       11.59       13.08      3.24 o 
   6   5  10        4.54        3.86      3.04 o 
  -3   6  10        2.06        3.34      3.04 o 
  -2   6  10        3.77       -1.88      2.61 o 
  -1   6  10        3.32       -1.62      2.48 o 
   0   6  10        0.36        1.52      2.11 o 
   1   6  10       18.34       19.29      3.17 o 
   2   6  10        6.42        9.28      1.97 o 
   3   6  10       69.24       69.75      4.82 o 
   4   6  10        6.77       10.14      3.01 o 
   5   6  10        5.56        7.33      3.01 o 
  -1   7  10        7.85        8.59      2.91 o 
   0   7  10       17.96       14.60      3.20 o 
   1   7  10        2.16        0.33      2.41 o 
   2   7  10       25.19       26.16      3.83 o 
   3   7  10       88.90       96.77      5.52 o 
   4   7  10       12.16       12.72      3.67 o 
   1   8  10        0.49        0.07      2.61 o 
   2   8  10       33.65       37.65      4.76 o 
  -1  -1  11       20.50       27.68      3.93 o 
   0  -1  11        5.23        3.67      2.74 o 
   1  -1  11       26.16       27.94      3.80 o 
   2  -1  11       16.79       18.16      3.37 o 
   3  -1  11        1.41       -1.88      2.08 o 
  -2   0  11       32.64       37.32      3.86 o 
  -1   0  11        3.54        6.77      2.61 o 
   0   0  11       67.79       63.48      4.76 o 
   1   0  11        1.58        3.20      2.61 o 
   2   0  11       52.87       50.43      4.29 o 
   3   0  11       26.05       28.20      4.13 o 
   4   0  11       16.28       17.74      3.90 o 
  -2   1  11       23.69       33.32      3.63 o 
  -1   1  11       27.95       34.25      3.70 o 
   0   1  11       68.53       73.95      4.92 o 
   1   1  11       42.75       39.40      4.10 o 
   2   1  11       79.22       79.07      5.19 o 
   3   1  11       53.46       60.87      4.85 o 
   4   1  11       17.62       13.28      3.53 o 
   5   1  11       36.03       39.20      4.89 o 
  -3   2  11       11.87       13.24      3.47 o 
  -2   2  11       41.69       41.94      4.39 o 
  -1   2  11       28.55       35.80      2.75 o 
   0   2  11        0.11       -2.29      2.15 o 
   1   2  11       28.95       29.83      2.60 o 
   2   2  11       28.60       28.39      2.57 o 
   3   2  11       65.86       62.98      4.89 o 
   4   2  11       27.66       27.84      4.13 o 
   5   2  11       45.32       33.32      3.96 o 
  -3   3  11       44.09       47.39      4.69 o 
  -2   3  11       34.64       38.08      4.36 o 
  -1   3  11        2.62        2.48      2.87 o 
   0   3  11        0.15       -0.88      1.49 o 
   1   3  11       41.36       42.80      2.78 o 
   2   3  11       44.44       38.18      2.74 o 
   3   3  11       81.05       82.53      5.32 o 
   4   3  11        9.64       11.96      3.14 o 
   5   3  11       16.45       17.77      3.77 o 
  -3   4  11       11.07       14.07      3.80 o 
  -2   4  11        7.96        8.65      3.27 o 
  -1   4  11        3.74        3.63      2.68 o 
   0   4  11        1.32        0.59      2.38 o 
   1   4  11        0.00       -1.75      1.55 o 
   2   4  11       56.04       59.92      4.03 o 
   3   4  11       25.93       24.24      3.80 o 
   4   4  11        2.71       -1.49      2.54 o 
   5   4  11        0.54        1.39      2.48 o 
  -2   5  11       51.66       41.55      4.69 o 
  -1   5  11        8.15        3.83      2.84 o 
   0   5  11        0.57        0.69      2.31 o 
   1   5  11        0.56        0.10      2.28 o 
   2   5  11        1.04       -1.22      1.67 o 
   3   5  11        0.96       -2.87      2.38 o 
   4   5  11        0.00       -3.01      2.51 o 
   5   5  11        5.92        8.36      2.94 o 
  -1   6  11       33.67       38.81      4.69 o 
   0   6  11        7.96        6.57      3.01 o 
   1   6  11       11.22        7.03      2.91 o 
   2   6  11       15.21       18.23      3.40 o 
   3   6  11        1.90        3.57      2.91 o 
   4   6  11       23.07       32.60      4.49 o 
   1   7  11        1.16       -1.12      2.61 o 
   2   7  11       25.48       33.39      4.49 o 
   1   0  12        0.01        0.59      2.64 o 
   2   0  12        8.41        5.32      3.20 o 
  -1   1  12       56.10       65.36      4.82 o 
   0   1  12       10.26       12.05      3.37 o 
   1   1  12       21.04       22.26      3.90 o 
   2   1  12        0.48       -3.07      2.61 o 
   3   1  12       42.34       40.62      4.59 o 
  -1   2  12       56.02       56.64      4.52 o 
   0   2  12        1.40       -1.09      2.54 o 
   1   2  12      107.15      105.12      5.91 o 
   2   2  12       18.48       26.03      4.06 o 
   3   2  12       14.43       17.97      3.73 o 
   4   2  12        5.85        7.53      3.27 o 
  -1   3  12       36.21       34.51      4.26 o 
   0   3  12        6.79        8.95      2.20 o 
   1   3  12       97.67       92.08      7.51 o 
   2   3  12       50.63       54.94      5.60 o 
   3   3  12        1.12        0.25      1.82 o 
   4   3  12       19.12       21.07      3.93 o 
  -1   4  12       17.57       15.75      3.70 o 
   0   4  12       13.92       19.65      3.50 o 
   1   4  12        4.81        1.80      1.86 o 
   2   4  12       15.09       23.80      3.14 o 
   3   4  12        5.99        9.58      2.37 o 
   4   4  12       31.75       32.20      4.66 o 
   0   5  12        0.39        1.62      2.64 o 
   1   5  12        0.16       -0.40      2.48 o 
   2   5  12       19.77       23.17      2.78 o 
   3   5  12        6.06        7.37      2.31 o 
                                                 
